# Supplementary material for: Neisseria gonorrhoeae induces local secretion of IL-10 at the human cervix to promote colonization
Source: J Clin Invest. 2024 Nov 14;135(2):e183331. doi: 10.1172/JCI183331 (PMC11735093; doi:10.1172/JCI183331)
Supplement: Supporting data values [file jci-135-183331-s051.xlsx]

## Sheet: Fig 1A
No GC	OpaCEA GC	∆Opa GC
27.0804	194.91	40.4471
14.8001	180.303	105.862
27.602	53.1384	101.679
19.619	129.798	62.1235
34.8213	172.334
28.1964	70.8183
49.2272

## Sheet: Fig 1B
No GC	OpaCEA GC	∆Opa GC
0.364975	0.731604	0.234094
0.169481	1.94247	0.533222
0.335441	0.619633	0.757967
0.391995	1.20791	0.482958
0.387163	1.33179
0.33946	0.646388
0.53247

## Sheet: Fig 1C
No GC	OpaCEA GC	∆Opa GC
0.66074	1.06913	0.393811
0.35286	1.28404	0.801403
0.811272	0.903367	0.858615
0.559309	1.77227	1.52731
0.785931	1.64503
0.686326	0.963181
0.692742

## Sheet: Fig 1D
No GC	OpaCEA GC	∆Opa GC
0.94902	0.40419	0.09518
0.2422	0.03514	0
0.38186	1.52032	0.76118
0	0.05276	1.34553
0.78752	0
3.03143	0.48644
	1.26945

## Sheet: Fig 1E
No GC	OpaCEA GC	∆Opa GC
33.08	54.83	22.95
19.22	71.3	35.9
35.8	62.53	42.42
25.61	38.78	34.61
45.25	121.23
40.91	29.54
39.78

## Sheet: Fig 1F
No GC	OpaCEA GC	∆Opa GC
12.77	368.86	85.98
38.39	267.01	247.8
25.85	106.85	178.94
56.37	74.11	48.86
20.42	222.94	23.32
16.79	326.46
13.72	123.95

## Sheet: Fig 1G
No GC	OpaCEA GC	∆Opa GC
0.10407	1.50798	0.488
0.66539	1.76696	0.31
0.36925	0.72763	1.585
0.61546	0.80898	0.756
0.544	0.564	0.308
0.1	0.291
0.293	1.437

## Sheet: Fig 1H
No GC	OpaCEA GC	∆Opa GC
0.533	2.11	2.361
1.193	3.472	0.779
0.877	2.795	1.697
1.316	2.264	2.658
0.605	1.955	1.175
0.265	2.49
1	2.269

## Sheet: Fig 2B
Epithelium												Subepithelium
No GC ecto	OpaCEA GC ecto	∆Opa GC ecto		No GC TZ	OpaCEA GC TZ	∆Opa GC TZ		No GC endo	OpaCEA GC endo	∆Opa GC endo		No GC ecto	OpaCEA GC ecto	∆Opa GC ecto		No GC TZ	OpaCEA GC TZ	∆Opa GC TZ		No GC endo	OpaCEA GC endo	∆Opa GC endo
36.995	115.29	65.534		33.8068	100.493	13.7819		29.092	63.708	26.539		35.952	152.82	40.1304		67.0126	107.002	76.4108		42.823	61.806	23.221
101.62	116.57	75.802		49.0199	89.5935	32.6159		23.688	99.853	68.747		27.282	223.69	40.58		110.871	107.574	39.4993		41.189	48.915	40.841
46.508	108.12	38.2785		84.517	108.017	46.8994		22.504	68.483	52.173		6.1268	104.96	55.3057		64.7244	54.9297	94.3898		33.684	71.606	11.435
34.051	269.54	82.295		38.3848	33.6403	29.4398		32.757	42.311	93.741		17.687	41.732	81.4972		62.9265	113.502	51.6896		89.442	21.102	23.658
65.987	164.67	75.2735		105.149	67.4516	35.1792		68.955	76.079	83.775		30.056	210.51	27.4655		83.3572	30.4649	35.958		14.436	45.869	20.741
62.363	103.89	100.566		32.2221	274.038	46.7693		25.502	97.657	75.621		18.843	216.98	22.0698		113.867	55.5725	67.4213		35.671	13.995	25.438
43.186	114.01	57.0025		121.946	131.526	33.3218		101.67	100.84	39.329		18.034	195.83	25.5171		77.1599	129.003	42.7001		33.861	124.63	16.818
58.664	74.67	71.725		29.7375	30.5627	13.2433		39.419	58.469	97.045		26.126	61.846	16.6742		85.6646	26.2148	97.6003		61.099	118.36	9.583
26.199	76.859	101.397		89.0809	106.221	22.0845		29.647	63.003	49.295		41.616	237.67	77.3381		51.9393	177.861	35.958		37.393	34.744	21.937
21.367	243.34	77.312		92.9687	147.299	27.7681		27.575	69.309	45.511		32.021	204.15	99.7451		74.1634	36.5007	59.93		29.049	41.101	23.308
34.655	183.69	90.147		85.3622	53.303	31.7987		30.758	114.06	87.612		28.669	178.6	87.455		113.368	80.6445	13.4843		16.952	60.526	10.881
30.276	132.65	97.848		99.0889	141.571	44.6147		94.531	78.638	24.514		66.123	53.754	41.9664		70.1181	84.1445	30.9638		42.205	64.057	25.919
57.758	115.52	91.506		41.9204	61.1254	23.459		60.886	76.562	25.9		52.714	208.31	16.2245		120.459	67.0013	43.4493		45.692	67.236	32.658
37.75	164.29	60.853		40.4792	16.6278	50.5027		25.169	104.83	77.7		64.852	160.8	40.6924		90.6142	77.073	101.042		26.93	55.051	18.51
46.055	170.03	60.4		51.6493	141.486	28.7154		24.058	68.604	98.537		67.51	69.244	67.7458		82.7034	27.572	34.7181		40.704	21.941	18.13
26.803	122.84	60.098		43.315	24.1937	45.7478		26.427	75.253	47.483		37.339	133.17	15.4751		93.9116	104.752	12.5853		90.899	18.012	23.367
42.507	185.35	9.211		61.6974	16.2431	76.6735		39.53	80.31	50.361		67.742	62.54	46.0881		126.852	34.1435	61.1286		52.447	34.964	13.259
8.5315	144.43	62.212		28.1723	105.195	15.6579		22.43	45.958	34.16		34.68	67.164	22.0698		131.057	44.6795	45.3221		38.629	38.275	30.543
27.86	187.09	124.802		110.041	20.0047	34.3248		34.94	93.305	40.129		24.392	135.02	5.73291		70.6318	21.7862	24.2025		53.241	43.132	19.37
29.37	153.27	16.912		69.9186	199.277	37.2409		52.595	102.07	67.841		94.792	153.63	87.5674		69.6686	80.4302	75.2122		77.699	111.07	15.301
39.789	135.75	23.1785		55.5397	24.4074	27.4338		76.136	130.48	36.665		40.46	68.435	32.6364		143.832	96.7519	8.9895		83.614	166.35	16.57
63.873	176.52	123.442		27.468	21.458	52.1001		58.888	37.274	80.737		25.663	140.22	20.5336		53.937	83.1088	13.4843		20.528	48.164	23.002
25.746	123.59	70.668		30.9896	21.629	14.7106		64.588	21.397	37.837		39.188	65.083	23.4187		119.361	37.6436	16.1811		95.49	39.335	31.389
44.47	280.11	61.457		133.819	27.485	50.9856		40.751	45.937	30.27		31.096	113.63	62.0503		88.6692	26.1791	85.4003		51.211	110.99	14.221
24.84	122.84	37.75		50.7102	170.168	38.281		43.194	55.891	49.242		43.581	195.25	44.8891		89.895	29.2863	35.958		25.826	56.817	40.214
32.918	205.21	28.4635		95.2225	26.8439	64.9904		67.919	105.6	30.963		35.489	113.63	47.1747		13.4843	114.502	104.503		45.604	46.222	24.184
57.38	237.75	64.175		49.5833	97.3304	46.0078		22.171	76.844	58.461		46.009	117.1	46.6501		76.4108	168.646	80.9055		36.642	12.361	19.822
53.152	241.52	13.3635		112.689	68.734	24.5177		37.494	99.33	68.374		9.9416	100.8	79.2865		94.8892	90.7161	17.979		33.375	27.548	17.211
39.94	207.55	61.608		68.821	150.847	58.0438		33.83	41.706	55.637		21.502	77.336	19.1472		47.5159	47.1081	16.1811		53.683	56.42	22.915
44.168	260.78	79.5015		71.8395	158.327	36.0336		69.251	43.137	53.452		82.423	199.64	57.3666		98.8845	90.2875	98.8845		36.598	30.241	71.369
113.4	162.63	67.2705		65.6632	38.8125	39.7298		33.793	78.154	84.574		61.152	57.338	25.9292		104.605	36.0364	86.6261		42.116	31.962	21.791
51.416	165.27	57.984		76.9105	30.8191	66.0306		24.91	54.379	50.308		48.436	24.833	60.3267		89.895	106.574	101.881		55.095	98.801	25.671
16.384	145.72	14.345		71.8395	37.8721	28.9197		24.762	54.923	109.2		20.924	16.282	90.2278		121.163	60.8226	24.9524		44.897	22.78	31.214
97.395	273.76	47.4895		53.5274	82.7116	34.139		25.724	66.408	59.634		37.686	39.69	114.696		104.154	90.0375	56.3053		19.116	29.799	13.084
130.84	81.012	28.7655		67.7826	186.154	42.3301		52.333	13.034	34.715		26.126	109.86	70.8183		36.5198	135.324	47.4467		41.542	28.166	40.943
26.425	118.54	63.571		81.9849	153.155	44.5219		63.524	98.183	86.661		38.264	112.27	82.0593		74.9125	37.715	51.6673		55.758	48.076	17.241
50.283	198.26	60.853		10.7717	107.655	67.0847		41.888	74.867	72.049		42.31	36.949	50.0599		97.3863	52.8939	23.0045		33.287	48.827	28.414
17.592	207.78	43.337		161.576	108.007	29.2171		82.496	105.37	94.882		47.396	81.737	41.1421		32.9615	65.6442	38.8664		24.413	64.366	37.384
41.148	136.58	80.936		101.477	80.6088	47.014		54.837	88.382	76.976		15.49	189.24	58.2284		67.7209	99.1448	21.9377		56.905	16.511	28.895
48.773	201.66	43.4125		42.9587	138.203	61.614		35.812	18.399	80.383		24.623	39.909	29.3015		111.245	123.038	66.8336		47.767	40.748	17.562
51.416	148.43	51.793		52.4909	97.576	52.1257		23.235	112.18	55.831		64.274	25.299	120.953		35.7864	29.4292	86.6378		8.7411	47.37	18.903
49.075	54.813	27.7085		107.418	94.1708	31.3883		30.643	100.83	65.066		7.514	74.637	54.7811		38.1079	37.3222	44.6176		66.53	17.35	14.426
44.319	144.36	28.69		129.004	40.8426	68.025		20.89	29.163	47.441		22.311	96.757	60.7763		23.1433	41.5245	31.6312		30.241	68.649	34.569
35.787	168.52	36.542		42.7023	115.639	43.3555		61.499	28.75	38.601		39.42	109.89	59.3525		62.6084	131.379	55.1458		27.239	97.565	15.505
70.517	217.97	50.5095		12.1396	143.605	54.9636		58.834	23.041	42.796		38.495	100.54	122.527		98.6448	140.064	38.2635		59.952	23.177	19.254
60.551	125.41	63.7975		97.0739	106.206	71.9571		51.64	12.69	47.469		45.662	25.436	35.8213		67.5371	60.1799	35.4343		71.518	36.642	17.022
33.824	164.89	84.3335		69.8026	118.203	30.9267		44.179	11.417	88.491		36.414	90.755	31.3249		49.4653	179.808	85.0145		21.014	78.228	23.133
55.568	70.668	41.9025		48.8575	84.9338	54.2114		20.251	44.294	57.042		76.99	49.036	25.2922		108.216	111.972	92.4353		42.072	31.124	17.882
60.627	225.44	35.485		18.6368	117.4	52.3992		68.427	72.013	54.536		88.318	26.588	14.2386		52.5725	59.349	44.2465		32.713	37.172	36.421
37.373	134.92	45.0735		116.566	100.492	64.281		36.612	84.049	126.73		58.725	43.582	69.8816		69.2157	44.7491	29.4513		32.58	54.389	35.4
30.427	122.08	75.651		29.9215	140.454	53.3053		48.442	66.029	50.397		36.414	44.898	34.4724		62.8941	78.222	53.8472		33.287	71.827	8.2557
67.573	137.33	112.646		36.034	202.608	40.2953		98.43	12.243	88.913		77.568	26.204	37.3576		138.574	54.1263	72.0281		26.665	60.128	24.621
72.329	71.272	56.3985		48.9858	114.7	45.2189		73.809	14.134	30.999		39.073	239.73	13.5641		98.2877	60.4568	11.6414		26.4	63.704	34.671
53.454	139.37	27.029		82.968	92.5465	47.7491		63.684	62.487	28.803		21.386	114.57	13.7515		61.6084	69.5372	75.182		28.519	39.997	55.164
30.955	163.16	64.4015		49.4987	100.844	44.8599		103.01	109.43	80.664		13.41	184.55	25.9667		42.0723	204.873	98.8358		34.17	41.498	20.187
46.433	244.09	37.901		82.1131	114.602	20.0878		43.167	64.997	44.457		48.668	137.98	30.3507		50.5724	55.0165	100.134		25.561	30.241	12.909
97.546	311.89	32.314		34.9227	139.808	61.2892		50.734	91.856	65.094		27.628	92.646	20.9832		55.2868	59.5468	39.2839		46.045	62.777	33.854
73.99	347.83	39.6375		11.071	100.551	46.5353		34.8	63.415	82.804		29.594	232	111.099		86.2517	41.485	33.8574		52.005	56.685	8.4307
67.271	178.26	100.037		60.3559	143.879	46.8601		62.885	103.72	68.557		12.832	97.909	32.1118		39.9294	111.537	56.8619		23.928	32.89	30.835
40.997	83.579	51.038		14.2341	125.542	87.788		34.054	82.674	93.728		44.968	22.367	52.9826		95.1805	64.3739	71.3324		55.802	77.566	10.604
107.59	108.87	14.2695		77.6677	107.009	43.27		65.443	48.146	69.458		43.466	185.98	18.735		69.8585	48.2705	46.4264		34.567	77.566	20.275
36.769	121.93	78.369		29.6223	54.6003	45.1505		77.433	81.951	69.965		19.536	28.232	33.6106		50.7867	64.7102	34.0893		29.578	55.537	15.738
17.441	263.57	72.7065		17.0553	117.087	55.8697		63.737	101.04	67.375		84.504	57.287	44.4394		114.288	186.554	86.4523		40.527	93.68	15.622
42.582	174.56	39.26		39.4964	77.3994	35.9016		57.875	73.182	36.179		20.808	39.525	7.89645		66.4299	35.2335	58.1605		36.73	39.203	18.305
24.84	109.55	40.9965		25.1341	113.682	53.1173		45.138	81.814	49.609		74.793	187.65	51.9871		58.7155	61.9999	69.7555		33.64	23.928	10.458
28.841	182.03	56.7005		14.6188	85.8927	27.7126		25.42	38.07	65.291		23.004	84.971	27.6764		20.8576	88.43	86.0813		46.045	93.283	10.035
55.342	233.9	66.2135		47.7889	63.6221	53.8866		19.825	68.436	60.392		97.104	140.26	65.7865		69.7514	57.2916	101.294		29.181	22.647	17.766
54.889	197.58	15.1755		56.6799	22.9165	62.4517		45.511	124.94	18.188		20.201	134.67	21.3075		45.6438	59.2303	36.2692		36.377	39.158	11.596
46.81	66.742	59.2675		34.1533	34.9129	30.2257		21.322	14.148	55.92		22.449	177.53	8.0259		150.86	136.285	11.67		46.222	44.765	22.492
21.216	315.21	57.682		79.3347	108.75	61.7166		22.801	85.853	74.21		65.784	37.332	41.191		21.5361	138.699	21.08		45.604	31.83	21.485
38.807	188.75	92.7895		25.3905	82.9572	51.288		30.057	33.262	69.41		22.421	69.073	17.4758		59.2155	104.87	16.94		41.542	54.477	29.084
50.887	83.428	21.895		41.8246	124.739	70.6407		31.742	32.847	56.44		57.259	176.03	10.0712		126.538	81.8027	45.48		41.233	49.533	20.945
58.437	175.39	64.024		120.463	32.4116	35.19		45.636	28.081	57.54		46.295	9.2372	35.6505		82.0374	87.243	53.86		51.122	65.514	21.471
48.622	133.86	83.4275		33.7295	62.3715	34.65		53.476	37.945	37.65		13.65	88.726	45.6959		44.3937	118.876	52.63		49.356	101.85	30.776
41.827	90.978	57.6065		58.7857	68.9281	49.67		68.127	42.196	32.24		34.016	199.35	21.3075		146.467	66.8665	25.68		37.083	57.347	19.545
46.357	233.45	49.7545		78.3488	102.176	41.57		25.861	30.073	49.98		18.228	202.2	8.33658		81.3231	54.977	52.12		34.567	132.18	24.577
26.652	295.81	96.187		94.2017	60.737	34.8		33.083	40.22	33.09		16.556	27.026	29.7476		105.931	163.19	19.79		30.947	55.095	16.045
81.087	125.33	31.0305		53.0035	62.3158	38.9		7.5314	41.93	53.94		28.342	62.879	25.191		71.2871	50.2488	63.46		37.79	38.187	47.521
38.43	125.03	65.4585		50.3533	29.6255	9.33		66.648	43.375	55.24		37.113	29.329	13.2298		43.358	113.792	27.92		95.446	36.686	27.13
43.035	59.343	73.0085		45.583	50.5213	62.46		25.208	43.707	70.67		49.146	44.788	49.4499		57.7154	51.2182	24.62		59.952	17.482	20.202
56.474	175.01	58.437		52.1362	70.2469	10.11		39.927	92.877	69.27		57.534	70.033	103.897		64.3941	53.0778	20.32		48.253	88.338	18.714
66.214	115.44	45.2245		76.7587	57.598	58.42		78.753	64.049	39.7		41.691	115.75	103.871		15.7146	132.091	17.58		42.911	54.345	12.442
111.89	77.312	20.687		24.0925	75.0204	22.5		43.056	80.738	38.78		57.561	172.79	39.5081		36.5938	83.049	31.86		37.746	10.463	23.119
34.579	202.11	64.8545		81.9145	49.1468	72.19		64.86	39.838	28.79		16.912	69.567	17.657		74.208	91.8061	51.95		30.152	106.66	32.585
35.032	199.4	30.2		56.6174	58.8424	51.5		50.966	28.629	29.1		30.014	33.824	17.5275		81.1186	39.5807	59.45		52.579	35.009	23.644
27.029	241.45	64.5525		57.822	47.4194	58.64		35.662	87.331	51.7		25.108	127.79	19.055		62.0564	36.3235	34.07		44.147	31.962	32.614
32.012	164.67	12.1555		67.4108	52.0629	49.96		14.444	63.651	49.19		15.267	137.21	28.7897		52.1311	70.7073	23.59		31.477	75.624	28.647
22.952	219.48	51.5665		9.637	76.4877	9.89		22.491	28.214	79.47		32.673	53.175	54.2396		76.7125	29.7176	30.8		38.275	52.447	9.583
16.61	138.77	121.63		59.8458	51.6357	32.39		26.515	81.602	56.05		30.398	89.96	37.9547		18.8767	84.8159	20.28		49.312	14.392	25.03
37.901	86.297	94.6015		70.5428	72.55	48.26		58.085	107.87	63.57		39.032	98.402	40.3625		37.104	38.5011	28.99		72.489	51.917	20.8
36.467	284.41	47.112		83.6973	45.8035	72.35		50.037	61.94	51.82		8.9083	64.414	36.1424		41.742	79.253	31.65		42.69	15.407	30.281
32.843	241.15	96.2625		33.7777	37.3337	25.69		29.094	75.375	39.11		44.432	73.294	19.9612		54.1718	59.5815	35.54		52.491	57.038	18.597
31.937	149.94	64.8545		68.4227	50.8928	41.35		24.864	33.627	56.58		13.705	221.64	15.3269		37.104	28.766	7.66		51.608	29.137	18.233
40.317	215.48	84.711		59.123	53.1774	35.35		19.774	56.477	68.62		18.694	63.098	16.1295		32.466	95.0084	8.33		42.602	62.247	20.158
37.75	268.55	88.486		41.8246	48.0324	43.3		10.248	53.073	73.94		13.979	69.758	22.0583		37.104	61.7957	18.86		18.762	61.629	22.2
32.918	304.11	25.8965		109.862	81.2055	43.89		36.247	21.87	38.1		19.68	49.437	42.5114		63.2159	59.2705	46.73		25.782	49.268	34.89
17.441	86.297	42.129		60.4722	37.3709	50.91		50.622	62.007	69.37		48.379	31.249	8.33658		17.3925	37.3117	17.57		44.015	54.654	16.059
32.692	97.32	38.5805		14.4555	58.7496	35.91		53.442	37.148	57		18.721	98.495	44.1683		99.717	38.2083	15.15		42.205	61.011	10.823
59.57	223.56	14.496		50.1124	65.3991	31.45		24.795	51.313	63.18		50.434	35.638	16.0259		60.294	68.8591	48.12		38.408	43.97	12.136
30.88	139.45	84.711		34.1632	63.9689	31.29		35.525	46.762	60.93		39.279	42.432	18.356		74.208	29.9921	22.19		34.523	14.569	23.615
14.874	56.474	48.3955		83.5046	47.1594	39.91		32.086	27.217	39.75		29.055	53.552	36.2978		80.9331	47.7238	9.45		30.815	45.736	25.248
60.627	124.95	83.805		78.7825	105.835	12.64		33.221	47.227	64.74		56.848	204.18	54.0842		79.7272	45.4547	33.7		63.881	43.97	27.626
29.747	122.23	35.5605		106.344	42.9245	41.9		42.599	137.54	26.898		30.014	188.3	22.9644		78.846	26.0761	34.17		41.675	72.843	20.45
36.391	220.99	32.918		110.826	44.8748	44.82		42.233	99.112	29.638		46.953	45.407	60.6603		63.9116	50.0844	32.65		81.893	43.264	40.097
62.741	92.186	84.862		62.9778	55.2205	20.69		27.17	131.48	43.486		101.8	55.177	36.3496		51.018	33.1578	25.29		25.385	51.343	13.915
39.789	89.392	92.4875		67.459	54.6633	39.24		39.783	99.112	22.98		22.997	32.431	63.1198		41.742	22.8372	19.93		59.289	27.989	29.012
23.632	128.95	87.278		54.3068	50.0569	47.83		50.538	149.68	24.657		71.211	21.839	24.5178		45.4524	40.5872	22.97		42.381	95.004	30.353
22.046	124.95	60.1735		78.7497	68.3895	35.33		68.867	119.34	40.315		24.696	59.207	28.479		47.5395	55.6839	35.19		37.657	29.225	31.418
47.792	159.98	41.7515		11.8986	107.437	106.923		50.031	141.59	32.793		22.805	17.049	38.8091		51.018	19.6714	15.86		62.291	44.677	17.839
17.29	259.49	69.158		36.1849	153.604	113.283		50.876	159.79	20.024		80.613	177.85	48.5955		68.3641	27.723	73.31		55.758	18.409	18.335
35.259	165.19	28.992		83.3486	115.631	134.581		38.657	93.044	20.572		24.313	51.695	16.4919		36.2692	73.9829	15.4091		34.479	34.391	19.458
41.978	193.66	44.998		58.0055	95.9106	150.53		39.783	131.48	39.634		59.425	55.324	70.3949		57.5576	48.0166	17.8921		36.642	36.156	21.077
50.208	142.09	34.6545		101.803	116.976	44.9566		44.091	33.312	56.769		58.986	159.01	45.8771		81.0259	61.0821	20.3751		40.748	28.431	17.562
20.083	298.6	119.139		79.1607	76.6796	52.2325		45.696	67.031	62.647		53.998	104.09	22.8868		37.104	53.9272	20.229		26.841	33.419	22.01
26.048	197.73	53.8315		66.4206	118.26	129.136		34.969	46.155	54.793		26.78	29.688	18.0971		97.2589	26.625	19.1823		11.787	44.279	12.486
28.917	94.375	101.397		52.3498	93.2201	130.437		87.281	15.027	35.682		13.294	172.64	27.4952		78.1967	80.6986	32.9117		26.135	100.57	15.753
63.722	63.194	91.2795		44.6587	104.013	45.4866		40.909	11.363	57.583		25.957	168.53	53.5923		62.5666	72.8666	13.9972		51.211	78.096	20.843
47.188	70.895	43.186		62.2522	119.3	109.428		52.762	21.986	53.166		39.251	68.765	31.301		91.1367	24.3926	16.9184		27.283	26.312	25.598
32.994	60.023	63.118		33.3473	103.065	148.313		42.824	19.506	33.872		18.008	108.88	41.0356		46.38	33.9995	60.468		48.827	79.111	29.989
22.348	118.54	89.694		65.9705	67.7826	53.2444		45.498	33.201	42.025		41.115	33.76	49.7865		87.2408	36.2137	33.8611		35.715	54.919	24.942
60.476	171.54	85.2395		57.9468	126.638	133.569		44.091	59.924	53.83		26.368	25.299	96.3108		60.294	68.237	14.0216		17.261	49.091	26.488
49.226	108.57	47.0365		107.889	103.065	131.931		34.434	35.014	33.59		97.36	53.932	31.1974		67.251	39.4892	10.2484		29.534	55.449	19.385
71.121	261.08	90.449		32.2709	128.594	71.3138		36.489	8.624	49.463		82.367	121.16	47.534		106.674	25.4173	20.7889		32.978	50.195	29.595
41.601	99.736	39.109		95.9321	168.31	73.4339		35.898	52.225	40.647		52.353	227.52	29.5664		74.3471	36.5614	12.4149		37.834	27.592	43.189
67.648	82.144	65.081		65.4225	129.42	56.7619		46.399	29.832	46.641		58.904	41.398	71.6376		54.4626	22.5444	16.6993		37.039	54.08	22.929
26.803	235.64	52.85		84.151	134.648	97.9601		49.271	31.202	46.342		9.0179	78.576	46.4957		89.2015	71.9307	30.2827		68.163	31.079	17.853
87.203	272.56	36.542		78.5344	105.297	110.488		32.04	45.156	44.731		84.45	23.062	65.1259		70.8231	91.0685	38.0481		37.304	31.565	16.876
39.26	74.443	14.2695		51.7431	102.392	130.87		39.333	22.985	61.85		24.066	195.77	53.0136		99.0733	15.8259	22.3225		62.291	47.105	8.8683
41.827	196.53	26.3495		64.7571	92.6698	122.294		45.611	24.207	60.14		26.752	133.2	55.3046		35.095	67.2106	15.3604		75.624	17.041	18.626
62.741	129.41	23.254		90.7265	103.157	68.1818		68.755	9.3273	45.429		28.589	60.388	50.9179		35.8468	37.3635	4.89294		60.614	27.195	21.967
59.419	42.884	69.3845		36.3611	133.058	139.447		92.208	23.466	21.95		48.105	88.62	55.0738		57.0146	110.286	23.3936		18.056	13.377	20.187
29.143	242.05	13.137		47.2811	166.047	98.5865		31.196	62.071	21.203		14.555	77.374	20.3885		34.3037	96.562	84.1294		15.275	44.942	31.725
52.322	146.85	103.586		93.0749	106.856	42.2582		41.754	38.086	21.867		38.511	91.342	103.168		88.4894	90.3348	72.5665		38.894	61.099	18.903
41.299	191.17	12.1555		47.9661	202.278	133.617		73.653	26.131	55.673		71.376	45.428	81.0034		21.7415	31.0767	12.7557		62.6	50.195	10.327
27.331	213.74	86.523		72.0176	99.2432	121.86		39.417	18.988	62.215		54.966	38.655	42.6773		42.1378	77.9993	27.5806		30.682	44.059	22.652
40.544	236.32	22.65		59.0623	115.998	98.8274		39.417	61.516	32.411		55.514	80.75	80.1686		42.6126	9.77718	21.6653		22.692	29.358	17.562
17.063	42.356	63.722		91.5485	83.2836	105.862		29.376	34.644	23.881		58.7	50.83	21.383		58.5972	183.942	22.6877		29.446	58.406	34.963
38.883	185.58	76.6325		60.667	90.6825	54.1599		19.014	31.091	64.649		23.927	43.994	106.826		39.289	83.2151	54.0415		51.917	39.6	20.129
61.457	135.37	98.8295		89.6893	121.99	73.2894		32.614	22.319	31.987		52.539	112.08	40.1554		135.256	8.05179	21.4218		24.325	90.413	23.892
89.619	131.29	129.03		94.0339	142.597	74.1871		60.081	44.86	35.881		35.933	39.288	26.2315		109.182	115.264	80.6484		20.926	72.931	19.122
23.33	48.924	69.9885		33.406	183.811	116.475		35.072	16.064	11.457		49.923	53.826	23.2123		109.479	119.131	40.3364		37.569	39.688	32.454
80.106	127.07	103.435		45.8917	85.6683	84.517		40.967	7.0325	39.086		16.31	238.83	80.4528		55.6891	96.8397	36.2711		40.968	31.256	38.872
45.451	158.4	68.403		45.8	115.295	83.5628		20.492	23.133	41.112		30.616	51.125	24.9173		58.6764	19.6138	75.3903		35.318	24.369	17.124
42.431	67.422	79.6525		77.86	105.786	46.0148		62.771	64.181	20.265		64.798	68.533	45.1637		56.5992	47.22	48.8077		55.228	33.022	11.45
22.726	168.52	68.7805		75.36	67.6255	156.075		32.598	29.462	27.603		37.284	37.199	38.7701		81.7236	105.566	20.8376		35.98	25.87	24.592
35.938	213.89	95.885		63.65	70.973	109.344		71.622	35.31	22.464		42.622	22.514	70.152		46.7274	89.7795	10.9057		79.376	54.036	44.152
25.972	96.716	23.103		60.2	62.4123	69.8377		26.237		22.53		23.759	79.294	65.9074		28.349	85	7.49764		23.707	24.546	19.764
63.42	184.07	14.647		92.32	145.97	69.9801		55.78		26.397		31.207	42.01	47.1528		110.983	19.5544	6.74301		34.479	54.566	17.926
43.488	96.187	25.821		58.91	79.936	78.1782		32.847		10.45		77.965	85.645	60.0821		57.1135	6.48506	63.803		15.849	60.349	17.941
45.678	172.82	34.73		56.46	102.893	114.943		21.007		41.139		46.146	112.25	100.877		33.9476	76.1747	29.4794		57.215	15.407	20.391
33.9	104.19	64.024		54.64	81.6006	122.831		46.646		42.384		69.377	88.029	29.0021		77.5494	58.7226	38.1455		29.314	17.615	9.2621
23.33	124.2	77.2365		33.7	53.5773	124.763		39.14		24.199		30.658	32.03	14.5099		37.746	108.124	24.3743		54.301	54.08	21.646
24.16	378.78	89.241		98.9	12.6032	135.227		70.111		38.914		69.103	124.72	54.0259		67.1435	108.501	12.9374		57.082	55.89	17.343
84.862	113.4	15.1755		89.95	58.8819	97.6317		30.455		48.702		77.163	84.041	71.3597		35.6292	53.1696	19.7446		46.884	51.564	38.42
28.539	180.07	52.9255		76.34	56.3577	78.2464		59.732		56.225		12.428	191.08	65.8363		24.0561	53.0308	36.6346		61.011	39.688	19.151
51.642	117.7	35.485		39.97	78.4544	109.872		120.26		25.695		51.822	58.996	37.3138		68.8251	44.9195	19.8727		79.597	19.292	43.175
20.083	74.368	52.3215		85.18	76.7898	38.0327		32.531		34.675		43.382	90.857	32.7139		29.7338	177.278	16.2861		36.289	64.057	44.414
39.336	249.07	100.793		65.9	120.983	76.0653		35.255		21.351		45.534	19.581	57.4714		69.4977	7.59566	36.5797		23.442	102.47	13.973
35.863	273.61	112.873		34.42	60.0343	99.6916		111.01		10.305		62.266	91.743	27.5102		110.706	133.291	21.0256		33.375	62.954	33.096
37.297	203.85	27.331		43.92	91.1307	109.246		47.991		28.464		49.353	95.942	58.0397		39.3286	74.727	18.116		22.78	39.776	19.137
27.558	191.69	84.258		60.77	70.4791	54.0277		61.509		34.199		128.52	131.85	35.6976		64.275	142.275	27.6681		40.615	31.874	10.487
41.827	116.35	20.9135		24.04	104.978	67.6136		77.434		44.808		59.418	76.453	95.9928		37.8844	159.806	36.3235		68.693	67.677	9.9477
54.36	48.924	14.4205		46.52	53.5224	64.7964		22.9		44.914		57.012	29.204	11.6506		38.7549	132.914	78.8321		64.984	77.699	29.026
79.502	77.614	89.845		65.08	80.8323	74.5483		62.273		34.622		16.627	105.97	83.099		39.2297	72.1885	22.5078		29.402	24.104	26.371
25.67	183.99	47.6405		35.59	61.3148	128.466		20.027		37.404		29.287	73.968	44.6309		55.1946	104.574	30.4678		33.728	48.694	23.6
54.511	48.471	95.3565		64.07	79.0397	117.385		51.512		38.477		35.427	68.634	15.5045		52.83	113.915	14.1451		64.852	80.171	12.952
49.151	46.584	52.1705		48.21	77.8142	81.0369		66.407		35.086		57.265	124.14	36.9408		37.64	162.583	16.2129		22.162	85.204	15.578
45.3	270.29	55.266		61.25	50.6323	84.517		44.454		30.781		19.412	102.78	53.4221		86.99	41.9096	27.8328		87.014	96.24	21.018
71.574	211.78	39.9395		55.18	51.4737	44.0696		32.415		50.291		48.108	96.052	17.8488		27.76	73.8551	19.2871		31.874	17.35	21.646
86.825	80.257	33.975		132.17	58.9185	69.7265		73.548		29.033		40.955	10.693	63.1723		30.29	34.0806	16.1031		49.091	63.439	28.341
38.958	280.18	71.725		56.69	61.827	86.9318		60.69				61.654	36.79	67.7011		74.95	23.1858	27.1008		68.34	101.8	16.176
56.927	207.63	66.44		29.26	43.0045	65.0131		47.2				23.801	34.434	61.0944		27.7	51.4084	34.3655		34.479	35.671	14.951
51.114	213.44	8.8335		43.44	112.88	36.448		69.75				40.09	122.2	68.1096		45.78	96.0964	55.3545		43.794	41.631	12.763
39.336	72.329	16.761		44.17	58.4795	30.2482		45.45				13.061	134.63	34.1347		64.3	37.913	25.3441		44.853	68.516	13.623
45.753	261.23	13.5145		58.41	79.3324	132.209		55.54				54.565	15.482	23.2834		31.02	41.2116	19.4701		91.274	77.61	23.906
20.385	135.22	46.4325		85.01	32.7427			32.71				100.9	72.958	38.557		115.87	75.3606	33.9995		10.957	43.392	27.973
39.109	54.436	46.2815		46.22	138.58			59.86				59.186	54.731	64.2202		39.82	48.2467	20.44		37.698	31.486	59.316
57.38	147.38	31.7855		89.55	52.8456			31.27				73.301	54.99	32.1811		63.98	22.5425	20.8975		60.261	74.716	24.604
40.091	183.54	68.0255		46.5866	53.3029			53.5				35.532	20.168	10.4784		32.39	41.4305	36.1405		63.047	54.538	12.269
108.42	156.36	39.9395		85.7535	93.8928			46.99				64.524	208.47	24.793		15.23	51.7642	16.4691		55.247	41.222	25.748
33.069	86.523	70.517		39.9021				32.31				36.545	139.6	45.217		21.34	69.1741	34.7132		35.098	86.052	5.7243
40.317	187.09	37.146		63.8023				51.58				32.114	102.81	68.0386		72.89	78.0159	14.5843		58.961	41.087	60.483
31.861	71.121	102.906		99.3278				82.01				47.96	91.728	20.9923		38.13	45.2766	22.3248		44.848	19.879	31.775
36.391	197.96	36.4665		57.6648				69.05				31.587	24.596	79.7602		125.11	38.173	27.2838		32.777	50.66	24.539
11.703	271.95	41.1475		41.7826				52.01				30.89	15.301	15.6998		56.98	39.6239	12.0956		24.327	59.528	27.541
54.662	170.1	71.9515		50.1768				77.79				55.599	180.92	36.3725		28.89	69.749	32.9748		48.376	150.6	15.402
51.642	52.85	24.6885		54.314				65.68				53.235	35.728	42.8549		61.87	60.4692	10.4487		38.069	20.937	28.902
29.445	104.79	72.933		54.6217				12.89				22.113	84.66	29.7658		37.04	34.587	19.4884		79.946	82.363	17.562
21.971	388.75	64.8545		60.3147				43.54				31.144	81.45	68.0741		66.69	42.5118	25.1977		24.513	61.291	28.902
35.485	274.14	5.587		85.2748				69.93				53.341	20.893	61.1832		37.18	56.4726	18.5003		48.469	28.639	38.191
45.904	42.884	61.91		46.3644				23.14				53.109	52.764	41.5584		52.3	38.9395	29.0771		46.24	46.999	35.339
31.408	254.89	39.4865		68.9995				25.52				45.935	16.984	21.8093		36.41	34.7376	14.5111		51.254	73.414	55.752
45.98	178.56	66.44		78.8809				67.11				26.818	76.065	28.76		17.48	70.3922	20.5498		44.848	54.023	29.572
40.77	164.67	13.5145		112.013				64.44				72.985	8.9062	38.1		32.14	101.27	30.6178		57.475	67.854	22.011
59.041	110.23	65.383		103.277				73.08				43.403	168.44	21.8		69.67	39.706	31.8633		43.269	29.181	39.724
28.539	565.65	23.9335		73.9231				65.36				23.21	92.738	15.11		24.81	12.9479	63.7814		25.441	77.699	68.324
46.131	109.25	49.3615		64.0587				55.67				24.518	15.845	13.54		46.61	65.5607	34.1491		70.753	14.455	41.733
48.924	32.314	40.9021		87.1212				45.13				57.329	14.291	77.19		41.06	44.6196	31.4801		23.399	65.413	29.01
23.556	89.921	13.9827		53.6131				66.17				39.162	27.262	10.55		126.49	37.1602	29.0575		52.461	22.727	5.249
34.353	168.29	16.7719		90.4036				46.03				44.015	218.1	18.34		43.56	42.2655	65.7797		24.42	45.182	48.127
52.397	140.73	10.6247		61.614				39.69				32.705	48.388	20		60.94	49.15	35.7504		36.212	16.625	22.832
180.22	115.36	65.5462		114.68				39.55				18.68	55.586	40.45		56.41	72.6917	51.6411		40.762	14.455	17.734
28.539	170.1	11.8725		64.4348				51.07				47.05	17.295	33.59		60.97	31.179	34.6007		28.041	55.325	72.299
41.223	80.181	61.0138		64.469				41.73				14.39	14.783	14.9		20.17	45.7146	25.6358		38.812	30.374	39.53
34.73	73.915	38.9937		39.184				62.398				44.36	36.246	23.19		39.83	40.2945	51.1757		34.912	74.743	33.028
44.923	22.952	83.4925		105.995				56.752				25.3	93.359	53.69		57.19	39.7607	27.5656		50.604	42.85	14.991
13.515	390.34	47.1412		87.5657				75.515				10.75	25.528	32.2		29.35	15.2199	50.4229		26.463	20.204	49.164
104.64	27.935	10.1476		53.7156				59.99				22.53	47.353	22.19		54.9908	13.6596	72.4042		37.048	125.08	52.685
38.354	242.81	58.2796		92.9168				75.2				19.21	40.207	16.04		88.8276	55.8977	30.1661		42.619	94.92	19.895
67.106	64.922	16.3132		68.9482				68.94				15.13	64.725	18.07		23.8805		48.7257		32.034	26.686	9.7853
90.19	35.03	88.502		63.7339				51.738				15.35	62.421	12.6		31.2321		38.7205		42.062	43.609	42.187
29.048	66.941	114.32		54.1772				47.172				11.8	12.479	98.44		45.1806		29.8103		50.976	32.408	29.896
43.673	43.233	39.1222		91.4294				29.871				17.32	182.5	22.6		32.0354		33.5058		46.055	87.516	32.38
33.03	40.352	37.0303		41.7655				31.415				55.86	54.421	24.53		89.4849		42.2107		33.52	21.371	35.685
39.489	41.324	11.6339		32.5416				46.458				8.11	82.77	28.95		32.4249		49.2458		67.968	18.903	88.067
31.177	44.113	50.1138		64.6932				53.897				40.85	115.68	10.76		36.2467		42.7308		35.469	22.021	64.112
32.113	72.593	43.1592		24.6106				43.835				24.88	84.893	32.04		123.541		47.4391		37.512	67.963	64.803
62.941	59.05	7.98225		61.8328				50.377				18.42	81.968	17.94		22.0548		83.7371		61.747	54.647	18.339
60.28	29.232	68.0969		60.6441				51.838				24.12	17.062	40.28		44.7181		63.973		30.641	65.82	32.682
42.737	93.145	12.845		47.9766				51.057				33.72	123.91	23.33		73.5402		30.1798		16.063	32.625	27.671
47.802	26.901	66.0233		41.4386				78.603				27.75	62.602	60.66		71.5197		45.5777		56.268	43.88	48.861
23.763	95.75	63.858		64.006				63.344				14.54	43.236	24.48		59.1291		31.179		37.327	26.279	19.916
41.416	42.389	25.5432		37.4638				66.964				49.92	19.055	40.16		107.231		30.7958		55.99	44.287	54.219
41.838	84.208	78.4095		27.7496				83.103				14.93	63.508	30.16		41.0666		43.6889		95.823	31.215	50.633
104.01	57.491	47.1044		54.9605				90.077				12.07	11.651	46.03		114.558		63.6993		30.548	53.643	37.845
54.646	69.803	71.0145		37.3337				70.152				41.5	63.819	38.52		120.4		41.9917		25.627	43.121	12.766
64.739	94.814	11.0834		103.977				63.992				67.69	26.408	15.69		47.6879		34.5597		46.612	32.897	31.883
60.555	69.106	29.8555		70.2283				49.43				45.36	97.01	19.7		71.5197		66.423		43.548	142.3	14.645
60.518	54.628	20.5704		108.769				50.742				30	33.723	8.15		29.1142		41.8275		43.362	25.601	59.532
40.425	35.471	59.1788		65.2505				25.022				14	51.521	22.39		58.8857		16.1233		104.27	125.84	20.953
29.874	69.436	46.5906		41.03				42.008				25.28	87.83	17.66		82.9366		35.7641		87.281	59.827	34.151
64.409	57.124	76.9416		61.4242				56.105				74.57	78.275	26.37		42.8924		32.0139		32.312	36.693	44.887
26.993	29.562	26.5341		34.4733				46.159				19.16	23.793	20.58		67.99		31.8907		12.628	24.3	46.809
64.482	37.599	33.7273		69.6896				55.374				85.42	150.22	17.94		78.6279		34.8471		77.531	39.405	43.18
34.204	73.547	37.1955		48.3481				14.23				33.41	100.27	21.58		57.4982		38.3236		59.147	13.94	40.135
112.36	37.269	92.5024		120.824				59.857				17.16	203.09	54.74		26.2174				50.419	22.374	36.246
38.462	55.857	42.0215		31.4458				33.042				50.7	113.65	36.03		56.5244				38.348	20.801	14.235
25.378	72.868	81.0336		32.9317				23.976				62.25	86.706	56.68		88.7789				47.169	72.654	15.402
47.692	43.71	13.7625		33.1174				30.464				18.96	77.188	72.03		59.8594				54.876	43.555	58.82
58.188	70.684	37.7276		40.7885				80.132				20.14	46.538	13.05		82.4011				61.097	33.439	30.133
43.379	55.289	47.8568		64.3403				33.324				14.9	96.185	24.53		53.4572				39.369	38.944	14.149
58.5	44.921	45.2328		98.9251				39.377				78.42	105.29	26.03		66.0182				81.895	42.606	47.306
29.433	41.655	42.3518		31.1672				47.708				53.8	38.969	12.23		50.244				63.325	36.042	49.531
30.112	48.371	21.3227		52.3601				46.98				29.23	63.137	23.15		51.096				25.813	58.633	18.555
56.096	47.894	42.8105		45.3577				23.338				6.52	37.283	22.83		82.0603				57.383	35.798	39.595
27.727	40.443	39.3974		77.2493				23.218				26.71	58.678	28.34		47.6879				26.184	21.154	23.696
33.948	72.611	33.4704		35.0491				50.622				27.54	42.041	9.26		53.3599				65.739	29.94	36.57
39.526	51.16	11.377		45.5434				44.477				28.96	83.183	43.65		76.5344				14.949	33.764	53.851
53.233	43.233	42.0399		50.1498				14.967				65.98	69.357	85.42		79.3825				63.604	27.744	51.475
50.573	66.849	79.9142		49.3511				54.861				55.43	117.39	82.36		32.8467				41.319	38.999	13.63
41.544	53.821	14.0194		8.10211				58.901				44.41	160.15	26.25		33.1761				43.548	24.489	19.83
48.426	90.741	22.7356		23.0222				40.45				15.55	41.929	24.4		42.2524				41.969	107.45	29.118
74.886	70.464	43.5629		119.208				43.55				54.54	38.594	21.55		36.9457				31.291	58.335	20.456
47.93	103.71	50.1506		43.7514				39.682				32.09	86.968	32.89		49.8648				58.961	48.816	31.516
56.298	36.37	32.2409		24.7649				40.569				65.5	113.23	26.19		30.9253				53.947	60.044	42.964
33.103	35.049	22.3136		97.6228				20.569				25.56	69.357	13.11		37.3849				20.985	32.869	17.54
58.114	39.342	42.2968		68.7915				35.112				28.13	41.18	17.66		61.8689				26.834	37.182	50.071
60.537	66.978	27.6901		13.7583				55.55				19.97	37.657	15.55		57.6053				38.534	14.157	49.617
43.746	75.932	25.8001		27.3637				39.311				21	153.85	55.76		69.5545				69.36	34.361	60.742
52.242	53.784	12.6065		43.5068				30.066				9.81	44.852	30.288		52.5364				27.577	30.646	23.264
41.581	54.298	8.5144		49.4993				43.152				25.46	196.75	22.7229		62.546				39.834	43.826	16.244
38.37	49.215	23.3779		39.043				27.126				16.21	76.814	95.8254		35.7745				42.433	24.788	33.654
45.636	59.307	22.0934		68.0883				60				20.23	52.008	86.2044		38.1168				58.59	34.47	23.243
33.085	65.253	41.8013		36.5359				37.709				23.6	51.409	81.1336		46.8637				46.519	22.266	55.191
45.416	88.961	63.803		35.9245				61.285				13.7	59.765	78.5022		71.2929				39.555	39.677	25.338
62.72	32.516	17.7078		32.4084				35.523				17.37	101.54	30.8362		31.3645				33.891	123.37	37.348
26.167	65.932	20.8639		17.1826				39.179				24.85	115.41	118.137		32.9016				36.398	13.072	24.236
39.141	18.056	28.6994		104.869				87.311				40.19	87.642	31.4393		30.9802				44.848	28.422	29.097
35.507	66.39	17.8912		78.1777				55.086				36.444	103.34	42.9241		73.0862				56.268	31.73	23.329
31.764	59.968	56.9951		48.2152				57.748				34.739	53.357	76.748		114.259				46.055	117.32	15.812
20.46	41.306	18.662		18.1304				48.675				43.192	176.48	71.7594		50.1027				30.827	52.667	89.45
34.865	53.288	56.2428		29.2287				38.358				36.888	31.775	28.5064		25.9114				41.969	14.916	51.518
43.012	64.262	9.81725		42.5896				40.397				31.595	172.55	16.5831		27.8877				59.797	24.679	27.671
28.553	39.728	6.3491		22.0133				44.829				22.058	59.915	33.7417		24.0449				55.34	41.521	55.925
13.928	25.25	53.8389		25.5293				77.308				13.586	51.259	91.9331		39.7271				102.42	37.154	32.293
16.57	34.186	28.7544		24.5509				76.764				32.945	122.79	95.1949		16.0482				34.727	30.537	29.723
55.197	70.317	16.0562		73.0107				54.138				28.505	28.515	44.7605		49.1877				39.834	37.751	69.145
29.635	43.288	26.2955		91.7526				42.996				55.251	7.7938	80.7499		21.3183				45.312	37.968	66.229
67.84	34.48	7.50515		88.1754				70.417				25.592	113.91	88.7262		29.3516				26.463	63.135	32.445
68.262	115.48	36.2045		96.1552				55.931				29.162	112.45	86.9171		50.1759				31.755	57.983	75.712
51.839	43.306	35.3605		96.3998				26.112				63.918	99.858	16.7749		36.598				29.156	78.567	43.375
25.69	48.205	48.6642		30.9409				43.197				72.763	20.159	22.6407		49.4805				93.223	108.02	60.548
36.168	21.837	34.0393		90.2239				51.982				6.2338	45.526	62.4948		111.313				61.189	10.495	70.074
66.299	46.059	18.8271		9.20277				41.223				25.042	12.065	51.6953		20.0191				78.646	54.755	50.546
38.535	58.922	8.12905		44.0471				28.449				45.43	41.554	63.5638		20.8975				46.797	52.423	49.617
41.801	45.068	29.6352		62.9794				38.986				54.541	52.308	93.9889		17.0181				46.983	90.852	40.869
36.663	63.528	7.4134		38.779				48.879				31.08	22.707	52.5176		28.6745				48.654	44.585	64.652
38.058	61.436	12.0743		63.272				54.923				36.905	51.933	101.061		77.8805				20.149	38.429	11.967
26.406	21.323	10.2026		24.2735				19.261				17.334	69.469	17.8165		41.9962				17.363	30.456	35.426
23.396	64.115	52.481		45.2361				65.219				9.3062	98.584	43.4723		31.1083				38.348	59.122	84.59
62.298	46.022	13.0652		41.5045				54.541				73.349	142.76	47.2		42.1975				54.504	37.182	67.071
140.73	71.73	15.4323		33.4927				34.937				82.087	16.862	60.6857		61.618				35.191	71.38	25.273
40.957	32.314	62.0597		59.7234				53.694				95.655	46.95	67.8123		43.5907				25.999	32.734	20.175
36.168	47.655	49.7101		41.2668				65.501				32.732	66.996	25.7106		43.4321				62.954	31.324	15.38
61.124	17.01	88.4654		71.9607				33.103				19.714	17.71	28.5064		24.671				63.139	69.048	50.784
33.324	35.342	51.2516		42.785				64.03				46.158	103.7	47.9675		36.3322				51.533	40.002	15.25
20.057	49.105	70.2071		55.1138				30.303				51.841	35.337	17.1038		45.1773				47.819	84.18	12.745
20.185	63.876	53.0682		52.0224				60.565				43.743	9.8876	20.4753		32.1675				40.019	118.87	53.052
46.003	53.509	81.8043		50.3579				40.437				61.414	42.951	90.8916		8.9839				92.759	25.872	53.203
55.968	43.581	17.3041		44.2118				45.796				24.083	66.231	84.8065		53.1498				31.57	23.106	13.479
30.461	31.801	67.7115		42.8399				26.313				50.652	17.794	23.7645		25.3651				83.753	58.145	74.675
37.104	87.713	66.06		47.486				53.856				20.992	13.851	33.5772		26.9715				41.969	35.771	41.884
57.27	30.846	48.0219		28.5904				54.057				47.508	102.23	113.889		44.7807				24.606	52.342	34.346
42.003	65.565	18.9922		49.2604				25.145				34.739	15.749	35.1396		22.2515				52.369	18.442	33.654
45.747	81.217	68.4455		43.2423				41.888				45.91	8.9281	18.118		46.1887				47.819	121.12	33.698
31.305	115.79	35.654		36.6389				48.194				69.903	40.886	58.164		24.0959				18.57	37.914	33.287
45.636	19.708	11.0834		96.3988								15.06	41.532	75.1582		24.2347				44.383	54.647	30.911
49.16	76.611	76.7947		36.584								54.346	16.292	58.4655		71.2365				46.705	19.852	37.607
43.306	53.123	57.6557		40.1326								34.987	17.835	34.9752		49.1239				49.397	71.705	33.222
49.141	55.564	55.5271		39.1815								24.686	77.933	27.7389		83.4729				36.955	32.734	19.16
83.621	72.207	66.2435		28.9014								22.111	48.02	76.611		58.3061				28.691	48.979	14.041
46.499	38.186	24.4789		50.9981								52.996	17.46	124.112		72.5851				46.89	49.358	40.545
34.81	57.124	14.2947		42.3643								18.772	67.524	36.1264		24.3537				80.688	85.536	30.522
52.866	43.71	16.3132		65.4854								4.5821	11.056	93.9341		50.5518				34.448	110.49	30.976
32.424	85.254	10.1108		35.9255								42.233	158.54	12.8005		23.7587				30.27	39.677	19.679
28.443	67.968	54.316		33.5109								18.985	39.738	17.2135		51.0674				72.703	56.789	61.736
33.654	31.36	21.0658		40.407								26.533	164.38	13.0198		35.0828				58.404	102.16	44.455
20.736	34.865	64.4269		56.3942								41.825	26.889	36.0167		52.178				21.356	32.815	63.529
26.589	31.14	35.6908		51.0896								17.831	9.3036	49.4751		27.0112				26.741	66.444	44.692
49.343	20.625	64.4452		27.2917								27.848	42.471	79.5328		26.9319				45.59	67.258	109.99
15.506	74.593	9.175										18.275	55.446	55.0256		32.4055				47.355	41.9	56.119
26.02	48.646	51.5451										36.888	37.277	36.5296		32.703				35.655	50.714	33.46
44.205	20.754	39.9479										24.988	52.588	113.866		27.15				27.484	62.891	43.936
36.113	48.444	9.92735										26.036	12.766	66.0076		27.4872				71.96	33.52	32.38
25.25	55.05	58.5915										97.343	91.721	6.7048		43.2139				92.295	37.561	8.77
34.865	32.663	78.1526										38.859	65.292	125.888		18.9594				12.535	12.665	18.469
49.618	26.644	19.7813										16.641	26.576	67.048		47.9736				29.898	25.628	42.316
28.314	47.104	10.8999										42.571	80.916	30.1716		45.4153				25.163	155.75	44.412
57.05	67.583	9.30345										21.969	39.697	27.2816		22.7473				44.198	40.3	32.661
34.645	77.51	29.6536										23.852	20.213	68.0884		55.4899				24.049	37.615	62.124
15.065	31.489	44.4988										49	32.583	21.964		47.9538				33.427	32.246	26.742
28.479	48.059	10.4412										3.481	57.282	50.4016		70.7606				63.882	32.517	29.464
51.38	57.986	48.3156										20.104	11.765	23.8136		31.9295				39.741	37.643	48.235
23.983	44.04	11.9092										22.893	58.95	54.332		46.0568				42.155	56.057	21.126
15.451	72.483	29.727										61.592	32.938	30.2872		68.0518				76.417	92.778	43.742
55.325	74.905	60.9954										20.401	21.361	32.7148		27.593				68.061	75.882	18.296
71.657	26.718	25.8919										56.725	57.115	26.8192		41.0199				19.22	16.814	60.548
14.533	32.48	66.7573										19.392	109.6	21.964		47.4391				83.195	45.697	34.95
32.828	42.627	59.5457										34.744	102.4	1.3872		45.4682				22.099	38.673	57.372
27.525	46.939	11.01										44.272	5.4236	19.652		48.6847				42.898	45.534	30.997
28.149	56.573	12.0743										13.696	51.128	101.612		43.2372				73.075	53.318	72.169
36.645	42.884	41.6728										6.2395	124.01	88.2028		72.7875				24.327	19.147	35.015
15.561	34.718	45.5998										29.1	59.639	80.6888		42.4297				21.17	44.802	54.046
32.149	66.739	38.6818										38.913	9.5122	19.4208		57.9918				41.319	49.521	22.422
40.443	111.6	45.9484										31.249	68.254	82.4228		36.2158				51.069	116.48	17.95
50.774	56.408	9.7255										78.576	55.008	41.1536		57.417				20.427	29.235	32.38
36.205	31.801	20.1483										43.599	15.916	13.4096		34.9429				66.018	22.564	25.813
34.186	31.067	43.0124										40.104	52.713	47.5116		29.6324				27.364	35.229	18.318
46.407	27.231	34.0209										12.841	20.589	16.8776		38.8848				31.541	120.79	27.995
46.15	31.415	11.7623										70.861	101.46	18.3804		47.0696				37.019	24.706	32.488
49.435	64.574	8.67955										7.5081	64.019	128.894		51.5452				47.677	37.465	10.6
79.199	55.344	9.8356										17.424	48.416	66.0076		64.4521				82.824	166.35	9.22
17.726	19.598	43.8932										102.52	45.955	52.1356		54.529				39.487	47.527	17.38
70.959	47.086	54.5729										14.99	21.882	86.3532		41.1294				35.283	74.744	25.82
25.084	60.408	51.5451										12.945	90.678			23.6785				49.413	39.795	27.36
26.791	64.592	36.333										19.754	47.79			32.315				65.902	42.805	23.21
31.452	35.507	70.6659										36.246	63.769			18.3132				15.377	66.702	20.18
12.203	32.443	16.1297										22.032	138.74			29.3449				49.331	58.455	24.71
84.612	34.113	23.3779										12.712	4.5058			46.8917				62.918	58.166	34.27
33.819	89.108	55.9308										27.547	30.205			51.1209				34.253	62.805	22.31
52.041	34.443	19.451										58.175	26.722			46.919				58.227	52.269	51.41
33.636	48.499	16.6435										54.291				34.2586				40.544	67.28	18.16
44.389	78.813	11.1568										27.702				43.5931				38.565	51.795	17.91
81.511	28.644	17.9096										22.99				57.3348				31.486	50.187	28.38
40.755	59.931	71.7485										71.793				22.0361				62.186	106.31	26.53
32.718	45.398	31.0482										57.269				52.5307				25.601	24.227	20.57
15.983	113.33	6.606										25.89				26.6349				51.284	49.816	27.3
53.545	38.48	64.7204										46.602				25.5399				17.33	77.404	49.12
41.232	53.16	7.6703										27.314				48.8763				43.012	107.22	15.06
62.83	53.27	22.2035										118.21				32.055				14.97	83.404	13.18
74.85	61.601	21.9099										28.712				27.3603				59.23	94.868	41.76
41.985	59.931	10.3494										53.618				47.2065				32.815	121.55	41.89
49.784	76.263	9.0649										40.777				25.3073				21.723	105.92	32.8
35.709	104.3	31.5436										20.66				35.8736				48.952	87.878	54.15
39.086	43.178	26.5341										12.945				86.6524				42.578	90.621	11.84
37.306	54.5	57.8025										53.515								45.263	103.53	29.34
51.747	56.004	35.3972										70.628								35.256	59.321	50.47
24.552	32.223	25.1762										22.576								69.644	58.146	4.25
23.561	62.463	39.9479										29.178								65.224	35.753	51.22
36.498	69.455	36.6082										21.748								26.089	93.92	9.52
50.738	44.646	11.01										19.547								41.304	43.259	23.59
72.06	36.333	7.7804										6.9126								36.693	62.455	39.26
37.985	42.664	45.8567										8.8285								58.308	48.29	30.83
35.764	46.187	45.8567										23.223								49.657	44.372	24.61
33.892	28.681	39.4892										104.08								49.06	110.15	39.52
36.553	75.565	49.233										35.78								35.12	27.794	6.44
38.535	150.56	50.8845										31.586								32.137	42.619	40.39
43.801	55.564	10.2943										60.427								35.907	60.372	32.45
34.498	61.693	89.6398										54.602								23.54	112.44	3.29
36.094	39.875	36.4431										16.259								61.183	67.135	22.61
82.96	32.975	25.2679										35.625								29.154	33.114	29.32
46.701	55.912	27.1947										50.874								58.688	61.775	16.17
30.296	40.682	11.2485										8.9321								62.674	58.744	21.97
28.02	55.215	23.2678										56.337								28.964	27.629	25.89
39.966	51.931	37.9845										31.327								52.152	45.98	57.51
11.707	37.416	20.4786										25.579								33.385	59.939	53.42
27.8	108.3	22.9191										22.731								36.558	74.847	35.89
5.7069	50.591	12.0743										14.783								24.408	61.775	13.38
11.377	33.287	20.5153										104.8								65.034	130.09	54.66
44.04	32.424	9.78055										24.466								53.074	171.12	29.27
25.984	73.051	25.0111										42.019								32.788	38.496	5.37
53.417	26.644	11.4688										37.541								75.394	20.042	29.06
39.177	48.646	33.6356										18.36								22.347	44.764	28.61
24.736	78.446	11.8908										42.566								108.02	116.87	33.83
51.417	39.783	57.5639										55.905								34.47	69.445	12.11
96.448	72.868	49.21										43.578								65.061	82.352	18.59
64.207	20.148	37.22										33.311								75.8	28.578	25.04
44.719	32.443	64.56										29.414								59.881	69.362	41.77
35.287	84.41	28.76										22.07								84.967	32.99	55.57
48.811	102.72	86.97										11.503								35.446	143.05	12.47
32.296	58.004	39.5										29.789								40.11	45.65	36.98
22.919	58.922	87.32										19.934								25.628	167.82	32.4
36.645	34.131	21.53										52.495								32.246	33.98	13.3
14.68	64.482	31.74										20.009								79.95	78.043	22.74
74.464	64.115	32.71										43.24								29.398	69.012	44.37
78.905	41.563	36.97										84.87								69.834	59.61	31.07
42.517	20.625	28.79										45.226								62.105	105.18	60.26
80.575	72.813	37.85										35.971								17.33	55.383	22.77
50.6	47.212	52										26.941								83.286	44.743	46.38
56.797	29.322	38.6										42.603								32.842	52.517	34.63
39.224	82.811	44.42										25.067								44.911	62.29	15.18
29.56	31.577	77.85										56.879								45.29	40.991	16.52
26.433	39.111	65.42										18.585								38.592	200.48	45.18
69.011	36.709	47.35										35.597								52.016	47.547	17.38
39.825	52.22	41.05										14.126								40.788	40.083	31.93
41.422	30.115	47.06										44.477								17.357	36.661	9.27
26.592	67.13	35.39										41.929								52.776	110.31	111.16
45.683	87.184	39.44										17.986								47.921	61.919	33.78
29.413	117.74	41.72										26.866								60.884	70.228	41.57
46.963	52.299	51.05										52.945								37.697	99.899	14.62
68.467	41.774	33.15										33.086								30.89	177.9	25.26
43.19	28.88	27.04										34.098								49.033	77.795	20.64
20.179	87.989	47.59										24.73								123.4	45.135	49.27
41.355	42.635	36.1										31.85								46.185	61.527	19.35
6.3561	21.912	58.56										53.132								29.968	127.16	4.6
53.183	22.887	33.78										29.489								77.699	60.867	53.95
52.231	40.709	33.06										24.73								65.251	42.805	52.85
45.966	67.266	58.25										22.819								45.345	45.114	28.16
84.284	37.989	32.64										21.957								35.907	63.3	24.3
57.885	37.536	45.03										34.585								101.13	80.229	17.16
23.793	25.187	77.59										12.552								37.154	57.012	71.73
50.69	36.063	41.08										28.515								33.981	95.219	13.67
46.464	55.03	55.67										32.524								43.582	131.45	15.29
63.119	29.05	26.51										34.06								45.914	90.105	25.43
26.852	25.798	49.46										25.405								102.08	33.733	21.13
45.048	73.43	47										22.37								32.924	85.301	45.29
26.49	67.176	31.49										25.292								19.364	123.69	10.89
40.856	47.167	38.79										46.163								36.395	48.475	14.26
33.99	31.792	25.81										26.866								11.553	52.455	20.34
12.973	51.733	44.15										57.104								41.005	48.517	13.28
23.306	22.989	44.22										29.976								24.164	116.91	7.94
42.589	53.625	37.85										33.835								65.658	129.96	3.02
58.27	39.383	31.35										62.912								49.901	154.4	35.67
33.48	39.678	47.14										16.299								51.365	58.372	47.8
28.427	38.125	49.95										23.419								19.147	175.63	29.59
27.385	39.145	55.16										13.751								52.64	61.424	9.4
36.131	22.989	63.84										48.074								62.946	35.444	34.82
29.945	30.523	75.74										93.45								44.395	35.691	17.53
42.465	37.423	89.49										32.524								53.969	50.62	29.9
31.01	45.49	63.07										98.059								10.929	65.053	24.18
41.434	83.072	45.95										24.018								36.042	56.187	73.45
59.358	60.899	66.1										30.576								36.395	52.125	23.98
30.557	26.886	28.19										61.788								32.517	91.074	58.07
62.281	34.432	44.84										17.386								34.008	53.279	56.63
41.4	25.946	32.99										19.409								41.439	19.402	22
39.326	27.747	42.74										29.901								40.002	97.157	16.86
71.322	39.882	47.62										35.559								83.367	65.218	29.09
47.801	36.018	31.37										31.475								58.118	89.136	34.48
41.638	47.745	29.89										26.941								18.442	37.877	30.87
20.099	44.765	48.5										19.588								29.588	43.98	16.23
38.193	31.962	46.7										12.516								66.661	128.64	13.73
31.815	29.061	42.25										55.008								55.677	112.93	58.04
44.957	47.654	26.23										33.376								72.899	89.074	15.8
46.986	43.553	45.51										19.275								85.509	85.754	6.84
30.761	54.679	39.16										35.608								64.41	84.249	26.95
41.173	41.683	48										40.239								20.232	98.662	12.4
31.395	20.7	69.49										24.49								59.203	54.145	33.12
59.007	44.119	32.11										28.62								42.687	71.197	19.2
65.997	77.962	58.13										17.606								52.098	85.816	14.83
45.954	43.122	57.74										20.631								54.538	98.394	55.88
33.605	30.002	54.41										37.84								42.497	33.362	57.27
46.408	57.149	30.86										27.994								42.389	68.27	50.59
39.349	26.875	48.19										29.642								37.751	63.692	13.21
30.251	18.502	50.28										29.538								25.113	33.3	42.6
43.79	27.237	51.92										73.156								17.547	70.105	42.24
39.236	38.454	46.71										17.543								51.474	36.063	29.57
51.903	59.766	50.63										70.194								36.639	149.96	38.25
82.8	26.931	40.69										33.772								34.497	85.301	30.5
39.564	34.5	59.76										42.951								72.139	44.455	12
36.177	41.751	25.65										98.897								34.551	65.218	31.96
50.713	53.251	25.01										35.316								33.222	49.609	4.91
17.89	35.554	53.76										34.106								55.894	73.136	30.02
36.664	45.83	47.68										28.432								59.474	106.15	28.17
108.43	22.671	36.93										29.767								31.052	92.249	10.22
31.056	49.308	29.89										38.341								40.355	50.888	18.75
43.722	51.155	38.3										25.971								28.693	133.98	45.49
57.126	46.102	16.63										17.94								30.347	74.125	11
35.78	49.716	42.88										84.525								37.805	77.383	12.56
42.204	36.856	40.19										24.031								23.242	61.321	21.78
43.451	75.514	47.32										38.737								40.761	52.826	41.09
48.017	44.686	22.44										35.441								34.225	64.702	30.5
45.796	30.206	32.28										40.26								68.017	63.362	22.29
31.056	19.805	81.72										8.7403								45.019	40.743	27.39
50.045	38.273	54.87										37.256								21.533	90.394	31.96
46.192	39.009	32.56										33.772								64.057	69.816	50.57
34.432	71.356	31.56										44.703								31.812	155.76	9.7
48.232	32.744	41.26										24.323								32.978	72.002	8
41.842	23.238	24.62										12.871								41.629	50.661	12.53
54.871	20.156	65.12										94.83								20.91	127.45	16.48
50.781	33.095	40.52										73.573								27.798	178.56	25.83
19.012	20.859	68.06										27.431								228.24*	38.083	31.86
29.265	73.883	41.75										27.285								48.463	108.93	23.8
58.27	51.45	91.52										67.753								24.896	61.568	47.46
32.585	18.661	21										27.848								60.505	127.22	32.62
30.648	49.433	43.19										87.508								69.997	116.17	43.5
37.049	36.358	21.42										25.533								49.25	75.795	52.1
52.345	47.076	28.92										82.835								81.821	74.744	33.23
40.391	31.645	61.32										23.217								33.629	222.83	71.81
90.221	25.017	27.41										48.416								18.848	84.868	37.96
47.484	21.697	47.92										25.554								35.039	58.022	48.81
49.15	27.453	39.95										56.28								30.89	98.765	68.39
38.001	44.889	63.26										44.202								50.362	101.36	28.34
22.456	47.303	44.84										21.34								37.778	33.382	57.25
30.194	36.165	22.05										16.813								37.369	37.094	36.83
32.676	34.715	35.9										25.866								73.922	114.39	40.45
45.932	34.115	35.64										42.909								31.243	24.957	62.537
55.347	32.223	35.92										25.241								29.201	24.957	54.676
50.283	50.033	43.88										19.546								61.772	65.447	25.526
45.014	30.081	52.38										24.657								80.763	19.399	58.402
55.936	70.654	69.84										21.069								77.751	31.987	92.249
42.918	64.536	77.54										39.279								30.375	34	100.98
28.608	38.862	25.24										20.985								37.471	24.49	91.483
37.389	38.216	25.45										42.659								43.751	24.227	51.357
49.399	41.558	68.03										17.814								38.799	49.344	81.324
70.484	23.555	34.82										28.265								45.384	23.454	96.18
40.947	51.574	42.97										91.137								62.793	68.204	45.18
22.717	26.263	47.5																		52.429	45.494	41.607
23.782	68.184	73.07																		36.604	23.906	62.742
103.98	23.419	44.73																		18.174	26.853	98.886
58.644	35.893	47.5																		86.276	28.151	102.46
20.507	37.14	35.83																		31.396	32.104	62.129
54.951	44.493	44.84																		84.898	45.333	63.865
46.011	25.696	37.97																		80.354	14.484	64.58
29.809	44.38	35.39																		15.162	45.975	52.889
41.355	39.27	49.47																		69.276	42.635	59.168
43.553	33.911	72.49																		33.438	77.7	27.465
56.673	39.587	70.61																		82.039	40.345	42.117
29.662	42.952	20.44																		41.351	37.559	77.291
18.117	32.075	51.1																		46.456	49.286	107.46
40.935	24.122	11.9																		35.889	31.083	51.817
29.061	51.687	51.8																		30.784	16.73	10.465
50.43	45.694	49.3																		65.141	36.728	55.492
37.264	8.0556	21.47																		29.252	44.779	47.886
25.266	38.363	76.02																		92.913	18.335	56.054
43.043	42.963	26.14																		64.733	28.486	63.507
44.096	29.22	18.09																		28.435	3.3985	73.309
49.535	56.242	31.66																		96.384	68.817	82.039
42.907	21.89	37.91																		80.15	36.275	82.396
40.516	57.556	17.47																		44.772	33.956	72.952
36.834	22.286	37.79																		48.141	19.531	28.793
65.623	25.413	50.22																		44.721	32.06	90.36
30.648	49.784	48.52																		51.562	30.368	38.544
68.229	17.154	58.1																		88.88	28.516	13.784
80.443	64.785	27.99																		63.201	29.653	73.105
35.044	74.563	37.43																		31.294	31.36	42.423
27.249	25.085	46.33																		44.006	12.573	70.604
47.507	47.155	62.88																		33.132	35.488	79.64
62.496	70.665	35.47																		76.321	5.5281	39.258
79.559	41.422	47.2																		56.003	31.447	32.111
40.731	59.483	29.5																		57.994	21.179	67.234
53.342	21.221	46.84																		54.318	51.022	36.297
74.279	28.733	30.65																		62.844	25.19	109.66
106.58	22.977	35.79																		41.453	48.557	67.847
49.319	24.122	39.23																		32.622	32.906	57.177
33.038	44.051	39.98																		18.225	24.373	91.177
52.877	74.687	22.24																		26.495	44.079	29.661
82.63	41.23	91.87																		40.177	9.583	89.901
45.751	33.82	94.55																		90.973	75.906	76.883
55.721	31.395	44																		36.144	34.481	21.033
36.233	24.665	66.99																		21.799	32.264	27.67
37.026	44.504	89.56																		40.586	23.936	36.91
25.56	64.445	23.36																		82.396	10.517	107.82
35.429	26.943	16.9																		66.724	29.945	49.009
38.851	39.145	24.41																		27.516	54.26	46.507
84.035	46.748	28.4																		64.375	27.028	84.03
51.053	43.938	41.07																		47.682	67.285	62.486
56.911	47.563	30.89																		41.453	31.243	34.255
66.96	30.092	47.87																		65.09	29.595	69.736
29.934	33.435	45.01																		38.85	17.897	86.174
46.77	43.519	91.32																		83.009	35.211	92.709
54.475	55.426	28.58																		65.243	30.572	87.757
52.288	42.182	88.6																		21.799	19.954	86.48
33.525	41.592	36.61																		46.507	19.924	66.162
48.98	51.121	45.91																		10.312	50.891	44.925
50.373	34.806	55.04																		33.183	41.643	27.108
41.864	28.824	28.55																		100.47	21.996	56.207
43.462	38.885	41.67																		50.183	34.846	111.44
30.376	32.687	36.84																		41.607	42.868	40.432
47.121	65.453	26.02																		58.709	20.216	94.546
60.661	17.21	35.55																		57.483	43.029	44.312
51.665	39.553	63.07																		54.063	36.261	88.625
45.943	37.468	35.6																		22.565	49.242	11.129
44.969	51.585	66.06																		37.625	28.297	24.504
43.281	47.711	76.94																		44.925	29.347	28.129
19.703	29.367	55.18																		37.216	37.223	81.631
68.105	27.759	45.32																		35.327	21.193	56.36
42.386	38.669	56.7																		44.414	21.296	65.958
62.508	36.856	49.82																		28.64	19.341	43.138
41.547	29.764	33.47																		98.069	44.356	103.02
51.744	39.564	55.8																		88.114	25.934	74.024
37.162	28.722	22.49																		79.844	52.685	50.745
41.468	40.414	54.87																		33.285	69.502	36.706
130.36	78.268	53.32																		36.093	28.063	81.477
45.898	29.832	43.79																		49.877	44.954	36.348
45.048	74.178	26.6208																		55.237	27.626	21.441
40.595	78.392	40.5478																		40.33	13.565	93.576
42.963	26.92	68.6877																		32.622	21.689	112.47
61.986	70.552	46.263																		16.489	67.446	45.18
25.289	81.995	35.3139																		43.547	42.241	44.568
51.076	88.918	35.8102																		35.378	43.408	74.381
41.173	87.615	58.1597																		82.856	24.898	97.865
28.869	13.335	31.945																		15.06	20.304	68.715
20.19	24.393	50.1734																		44.006	44.648	65.549
30.421	49.229	36.7126																		34.51	35.181	56.769
54.871	32.789	42.1421																		42.321	32.075	55.237
26.082	30.478	34.9229																		34.97	63.216	77.598
65.17	40.641	87.4576																		33.489	28.545	96.844
40.4	66.026	35.4944																		83.877	29.945	65.345
32.77	58.999	40.247																		34	26.299	60.955
28.35	60.2	62.8672																		36.501	23.527	74.483
19.83	147.5	45.3757																		78.925	21.208	29.405
24.86	46.731	24.7258																		46.763	18.174	46.967
43.1	75.411	36.9082																		42.066	25.307	63.814
33.7	101.92	21.2515																		52.685	21.485	62.844
54.53	79.949	67.2138																		48.396	21.208	64.273
32.32	58.501	43.7664																		58.709	21.325	54.88
23.7	49.908	63.2282																		43.547	25.132	98.937
50.5	62.22	41.6307																		107.46	62.384	72.339
57.66	76.728	46.3834																		43.751	26.065	64.171
46.14	73.551	54.2342																		50.796	28.647	36.553
30.29	70.609	75.6061																		35.021	36.582	11.078
28.51	60.419	44.3229																		36.348	18.67	65.907
41.37	40.348	46.3232																		39.973	25.642	62.64
31.56	34.638	62.5664																		58.3	29.449	113.13
44.02	57.55	85.1565																		32.06	24.811	35.94
35.84	81.808	32.6669																		42.934	18.539	23.688
23.48	108.12	29.1776																		22.309	36.728	51.051
39.56	64.811	22.9962																		52.889	38.055	78.414
38.11	59.292	48.6544																		24.453	53.852	105.17
57.17	47.946	53.9184																		27.363	27.83	58.709
31.97	42.968	49.7824																		27.108	13.302	28.18
51.83	41.9	68.7027																		52.583	63.187	46.201
34.65	43.203	72.0416																		71.165	36.013	57.892
13.86	41.504	35.6147																		62.333	16.599	25.015
41.02	38.21	84.0435																		31.243	73.747	52.225
21.82	75.996	47.376																		47.988	39.207	69.736
59.29	85.146	53.8282																		95.057	18.51	78.721
34.59	43.173	36.3216																		49.775	26.299	90.003
23	39.923	29.7942																		11.027	38.23	79.895
41.53	46.789	26.7411																		38.544	25.336	49.264
80.54	26.191	42.3978																		92.453	26.984	43.649
30.25	69.965	65.9354																		32.315	34.758	44.159
29.73	53.231	15.8822																		44.057	31.112	48.601
38.28	34.653	57.3926																		100.32	48.965	30.631
33.03	32.603	53.1514																		13.222	76.679	83.264
7.7	46.57	37.224																		43.547	57.352	63.61
36.73	90.636	29.5987																		12.559	25.642	80.61
27.34	68.867	66.6723																		53.91	38.988	63.201
43.02	40.904	66.176																		35.634	33.971	52.327
48.44	66.568	44.9395																		90.105	35.152	78.108
61.41	45.428	52.1587																		28.282	35.284	61.261
51.39	47.697	43.1197																		102	33.11	81.273
24.98	61.371	40.1418																		47.324	18.86	90.105
23.71	87.899	45.2704																		9.4444	39.324	59.066
19.67	58.004	40.217																		107.1	71.501	47.631
51.45	56.686	52.6701																		103.33	26.59	66.366
59.31	40.158	39.3898																		73.36	19.122	79.537
31.95	66.7	47.4662																		102.41	14.834	101.18
33.21	47.58	16.6493																		87.757	25.817	73.156
32.19	54.622	64.1757																		72.39	36.932	13.273
21.77	46.38	48.7296																		38.39	26.313	33.745
13.59	39.44	62.5363																		20.318	43.145	48.141
27.5	51.987	47.5114																		71.318	21.368	95.363
43.16	83.799	51.1661																		43.291	43.058	46.507
30.28	30.041	48.6694																		59.568	47.054	32.724
21.13	46.892	90.992																		24.867	39.805	87.91
69.7	82.716	35.5395																		58.579	35.444	75.504
44.99	63.142	32.6368																		50.042	21.835	31.663
24.84	100.33	53.8883																		55.094	22.565	48.562
22.88	58.56	46.8797																		29.382	42.358	11.792
47.75	101.25	31.4938																		75.177	20.931	26.37
33.85	40.816	50.3088																		48.084	35.298	10.864
39.54	49.015	25.1168																		44.702	13.127	59.518
30.14	68.603	33.0429																		43.156	21.646	79.76
51.62	60.507	29.5386																		79.672	24.3	68.246
64.35	42.72	58.5056																		96.806	61.786	77.067
53.39	70.038	38.6979																		77.734	14.659	53.297
26.64	67.329	27.8842																		102.04	28.384	49.583
27.63	40.655	72.8838																		48.001	34.51	93.223
68.32	22.692	37.3894																		103.47	30.237	17.363
50.89	38.532	39.1491																		104.37	58.268	11.049
50.14	71.048	56.5354																		14.887	116.51	70.568
34.03	46.262	31.4035																		74.146	58.019	26.277
59.44	64.445	93.4134																		51.919	143.89	28.413
35.59	64.636	67.3341																		28.928	69.931	78.089
34.68	45.94	32.4112																		59.218	134.13	27.298
44.93	41.138	71.3498																		51.053	64.813	24.791
32.04	37.039	23.5526																		82.043	54.033	83.195
24.65	80.988	75.952																		76.002	83.903	23.399
23.66	48.458	26.8013																		109.61	82.273	47.262
33.11	64.592	49.7974																		38.805	138	29.62
26.81	76.084	90.3754																		45.692	131.08	30.548
40.83	41.241	36.9232																		42.145	104.67	79.481
36.24	24.024	99.3843																		20.433	122.4	105.76
35.61	56.803	27.5382																		26.145	69.795	52.183
81.85	33.76	56.6707																		95.92	106.87	54.318
43.95	55.12	42.8189																		73.795	97.083	10.214
33.99	68.574	66.3565																		35.3	84.945	55.433
33.42	76.962	44.0522																		62.95	113.86	4.4569
29.64	166.73	53.6928																		23.547	23.439	43.362
53.7	55.837	22.56																		83.754	18.298	90.066
21.13	52.133	28.0496																		29.794	102.59	76.324
50.82	37.903	76.8694																		34.269	117.85	48.84
56.19	86.669	51.4669																		41.032	66.534	42.433
36.92	31.491	35.1034																		75.837	121.54	23.863
52.88	39.103	34.4115																		44.042	26.337	9.7495
80.72	44.301	30.2906																		31.423	105.05	56.361
24.49	64.899	59.6035																		25.671	148.85	57.475
35.51	67.329	87.0666																		40.001	71.72	101.02
55.37	39.528	61.9798																		99.28	133.93	93.409
53.74	29.397	65.815																		29.3	107.12	75.117
45.95	61.59	37.5248																		32.124	101.34	52.74
18.78	55.076	57.9942																		32.186	103.9	24.513
56.37	57.521	77.0499																		103.57	113.46	54.597
23.05	43.408	72.7936																		90.476	54.622	20.427
29.29	123.3	70.2067																		39.547	29.712	62.861
45.32	46.131	40.3674																		91.033	71.924	47.912
21.19	41.299	38.9987																		31.176	142.76	38.905
29.15	32.618	92.9322																		76.332	76.43	60.168
67.34	52.645	49.993																		31.032	136.13	58.218
58.47	67.066	78.3584																		41.671	107.34	113.19
20.06	82.145	34.1408																		58.517	90.924	114.12
28.18	27.421	32.5014																		61.857	60.986	57.94
22.97	28.636	51.9331																		26.722	60.148	29.063
34.87	42.134	31.0275																		59.713	160.29	58.033
21.18	56.1	70.1466																		66.084	87.957	8.171
39.04	44.14	83.5171																		26.722	134.29	72.889
33.68	45.369	30.3056																		26.062	146.41	29.156
25.37	41.094	45.7366																		59.28	138.14	43.455
29.52	28.241	54.9562																		29.939	124.94	77.81
24.83	67.959	72.7034																		98.724	76.43	84.774
41.92	47.316	47.7219																		31.32	80.869	25.349
66.75	92.993	30.5462																		4.2063	95.068	7.3353
28.11	45.97	47.2256																		31.609	105.12	69.918
40.33	79.202	73.5306																		29.65	82.771	114.12
36.03	51.401	29.0272																		38.125	161.15	38.534
49.02	41.314	35.4944																		36.454	183.21	32.405
29.73	51.606	49.0003																		27.073	76.023	47.076
20.06	31.198	68.5523																		66.641	85.738	17.642
51.87	56.686	34.4566																		52.187	127.25	52.461
23.84	77.519	32.2458																		56.723	91.83	72.61
56.04	40.582	37.239																		30.269	91.83	53.761
46.57	105.44	39.2093																		42.413	122.61	15.506
45.08	60.58	45.3306																		7.4435	97.604	76.881
27.47	42.412	35.5546																		12.145	68.572	18.013
34.45	69.057	46.1427																		36.289	90.81	50.511
36.14	40.685	24.6656																		70.517	85.579	31.198
36.33	45.896	36.863																		76.661	58.676	34.17
40.34	67.49	46.7744																		82.538	52.992	15.042
29.89	72.19	32.2157																		66.373	92.939	30.27
24.58	50.874	43.1798																		33.114	102.31	23.399
58.02	36.6	50.775																		65.713	73.6	65.461
24.8	34.433	37.3594																		70.063	128.22	65.646
32.83	65.133	60.7616																		52.97	48.123	12.535
44.79	54.197	58.4755																		56.042	34.241	61.561
35.57	75.689	68.7027																		57.053	67.712	77.624
38.14	51.035	30.3958																		37.547	112.69	14.671
59.76	47.287	38.6378																		37.856	127.54	8.7281
34.81	47.346	42.7136																		35.733	120.43	23.213
25.84	53.67	36.3216																		45.156	117.99	91.923
38.94	65.997	61.5286																		91.074	74.822	51.254
55.25	27.757	48.3536																		7.2579	86.508	11.978
41.28	47.741	30.8621																		91.816	113.75	15.042
28.92	78.573	58.3402																		56.579	108.97	44.755
30.74	64.196	51.2413																		33.011	73.826	64.346
18.63	29.368	61.6339																		11.093	124.55	15.321
31.89	94.794	21.9283																		31.836	120.84	46.333
33.56	25.005	38.728																		29.691	107.7	11.792
38.56	30.524	64.0704																		96.579	88.342	14.856
39.24	33.921	37.1638																		105.53	59.695	3.5284
54.42	57.228	26.7562																		76.847	84.877	28.877
117.61	78.807	71.0941																		46.125	73.871	84.867
15.9	88.089	37.224																		32.083	134.22	70.846
36	31.066	55.8586																		68.187	113.16	81.524
31.71	58.999	26.1546																		25.238	125.73	40.019
36.13	39.294	56.3098																		57.28	118.19	80.131
34.01	56.994	94.3459																		50.042	134.22	9.7495
42.45	99.728	62.1302																		102.31	104.53	40.855
28.64	37.625	42.8941																		47.568	79.125	81.524
30.68	50.508	45.2253																		33.733	155.56	44.476
23.12	64.592	38.9686																		13.134	106.8	75.582
33.69	26.191	59.6637																		71.507	53.83	104.37
28.97	55.822	58.7011																		41.753	164.32	54.504
43.73	43.803	60.2051																		21.403	66.806	43.64
39.5	79.905	33.1933																		57.548	112.62	25.349
39.65	67.695	38.6528																		43.3	64.835	18.013
56.97	59.907	28.215																		53.692	60.012	79.76
57.61	40.538	35.1034																		64.97	136.1	19.499
54.38	54.373	30.7418																		43.506	103.9	58.59
53.87	50.025	64.8525																		42.888	121.16	64.625
49.07	57.623	71.6656																		46.475	122.42	44.012
28.28	84.18	32.0352																		46.475	66.647	65.925
32.69	55.002	70.5677																		64.084	74.369	26.556
33.08	73.566	54.1891																		36.104	66.851	14.671
30.51	56.745	41.5254																		31.609	75.502	91.923
36.52	29.5	47.4061																		96.476	123.13	37.141
19.11	54.578	56.2045																		75.197	52.81	73.724
36.4	46.028	72.5981																		39.341	88.976	66.018
39.24	41.051	40.0515																		76.888	80.461	105.11
37.17	54.461	49.1958																		45.403	70.497	66.389
35.82	55.076	34.8026																		57.548	64.451	73.91
27.43	48.078	32.8022																		79.672	93.075	108.64
62.15	55.046	17.729																		80.62	100.84	100.74
52.31	56.745	26.9962																		10.083	87.436	22.192
39.07	48.81	10.1455																		40.31	70.882	40.948
31.05	62.527	29.1043																		48.31	76.023	20.242
35.79	48.59	22.8384																		50.764	85.489	28.506
27.19	44.74	47.5507																		80.558	118.53	72.425
36.01	59.043	8.3448																		67.465	104.24	17.27
39.69	56.423	4.9776																		55.857	23.461	41.969
50.96	24.141	32.1202																		45.919	114.41	97.03
35.97	44.754	25.1954																		61.403	107.61	67.039
66.93	26.747	44.857																		36.248	94.071	51.904
46.11	35.692	31.6517																		87.651	78.876	21.077
36.1	67.593	41.7972																		36.372	68.187	105.57
44.2	54.417	32.4422																		64.331	52.992	46.147
40.563	40.899	15.4306																		28.248	63.862	70.382
36.637	49.994	30.6708																		74.331	124.71	96.009
45.285	61.541	29.3971																		45.011	115.31	38.626
30.426	55.34	13.747																		42.661	88.093	34.82
24.199	30.454	10.9214																		54.393	83.224	89.788
29.418	70.774	35.7216																		61.403	101.75	78.089
1.9101	36.82	26.352																		54.743	143.19	47.169
44.172	40.127	22.3846																		40.413	179.22	84.588
41.962	36.379	8.81328																		34.289	161.62	34.262
35.314	50.435	27.4939																		33.362	55.981
36.562	45.226	43.8761																		97.301	132.37
49.497	41.781	15.3134																		31.258	178.04
33.705	42.525	27.1426																		11.299	113.59
37.615	53.466	14.479																		84.03	140.68
69.139	82.928	12.3269																		23.88	145.55
41.074	37.923	10.248																		44.15	63.409
63.364	25.934	23.4972																		25.68	90.244
31.584	54.293	23.3801																		16.51	68.097
51.467	16.012	8.3448																		47.8	102.09
47.632	62.286	28.1381																		16.47	59.921
57.408	85.05	10.4822																		22.78	101.73
75.486	43.407	7.01256																		26.89	48.1
29.719	25.989	11.0386																		47.68	80.28
31.885	71.215	26.7766																		77.32	58.427
33.389	73.971	30.8318																		24.75	108.9
67.71	58.537	21.6379																		20.97	133.88
23.763	69.231	18.5196																		95.35	104.83
38.111	86.759	49.1465																		29.75	186.1
29.313	50.325	37.2442																		36.24	116.45
30.215	85.546	34.8578																		62.87	109.27
48.158	48.01	10.6726																		47.94	96.427
28.621	40.899	19.5444																		59.88	101.64
15.551	53.494	28.4455																		56.91	112.14
77.366	58.207	35.9266																		29.31	174.22
32.08	27.229	9.79416																		27.29	29.938
60.897	19.898	19.3248																		36.23	69.795
23.327	72.924	24.522																		31.14	85.987
25.568	19.65	21.4183																		15.56	181.51
42.593	45.694	17.6558																		35.75	49.98
24.666	49.718	16.7921																		29.83
64.116	47.431	14.479																		24.92
27.057	58.62	45.0473																		15.63
19.191	47.899	18.2122																		15.44
52.866	80.558	26.7473																		73.67
33.735	69.093	11.1703																		65.5
31.674	40.541	18.9442																		24.19
33.268	47.183	11.1264																		26.88
17.898	21.359	13.7177																		76.38
30.802	33.733	7.15896																		55.46
24.651	41.285	14.7571																		41.08
51.136	35.001	19.7786																		13.24
28.02	28.966	11.6095																		60.92
57.543	31.639	55.3831																		28.21
31.419	71.105	19.5005																		102.14
44.684	62.203	41.2994																		22.65
41.886	50.931	17.6705																		20.62
69.199	39.99	48.1656																		24.12
30.652	10.555	6.85152																		36
44.894	28.139	21.0084																		37.59
36.743	26.761	18.3439																		17.15
69.199	86.345	9.9552																		34.77
37.224	31.418	9.23784																		15.84
39.239	58.234	18.8856																		35.94
21.658	61.101	42.1046																		27.63
19.161	77.802	22.2235																		28.75
31.749	79.759	11.4631																		64.26
76.99	37.73	36.3658																		64.96
67.424	47.431	9.32568																		43.5
33.133	27.091	31.1539																		72.18
41.51	29.048	39.733																		22.94
48.068	80.861	42.2803																		35.09
21.703	42.911	17.8462																		16.27
26.109	50.766	38.4007																		43.17
48.354	56.333	10.6286																		42.5
42.308	7.6617	29.2946																		72.3
30.321	56.195	47.6093																		19.34
30.291	66.723	9.55992																		37.39
40.202	71.766	25.8103																		31.72
42.909	63.746	21.433																		12.79
90.42	50.297	43.4808																		14.42
23.116	69.369	22.9116																		85.54
26.365	64.959	37.4198																		38.97
43.15	41.037	80.3443																		33.6
38.202	29.021	19.8958																		77.62
48.564	36.048	28.2845																		9.93
25.718	90.838	20.657																		27.76
37.044	37.923	20.7449																		37.48
32.156	27.643	25.2247																		45.28
41.856	72.345	38.1811																		36.47
53.422	34.753	45.1937																		48.94
25.072	52.033	16.8214																		26.49
47.752	23.123	31.2564																		39.94
48.354	33.761	22.0918																		55.34
24.094	40.734	33.6574																		18.51
73.711	74.991	31.7688																		19.3
41.225	30.785	27.4207																		101.09
65.168	52.888	29.7485																		13.53
24.846	46.962	11.7998																		97.91
66.266	19.898	31.2857																		16.57
27.237	35.608	37.859																		17.37
42.022	77.058	30.9343																		29.29
30.306	77.444	28.6505																		28.28
41.616	26.954	19.4419																		52.47
33.735	42.029	37.3174																		40.96
39.164	28.029	113.182																		13.85
35.194	29.792	17.6266																		74.29
30.08	58.978	24.317																		48.3
30.306	17.914	25.5029																		40.63
24.545	58.813	35.1653																		50.58
35.103	55.34	26.8351																		14.72
30.245	74.274	35.0335																		53.29
106.71	15.875	44.857																		13.35
49.512	29.076	13.1467																		37.53
37.329	59.723	25.1808																		45.73
31.238	56.498	20.13																		37.08
26.892	42.718	16.5725																		40.48
41.631	54.982	19.925																		40.87
30.561	26.981	14.2301																		40.99
36.096	64.49	26.5277																		39.12
62.145	77.664	46.321																		10.58
30.336	53.273	22.853																		65.73
34.833	62.203	42.1778																		34.27
32.953	17.886	22.7506																		16.23
60.431	85.987	27.0694																		40.98
30.997	69.727	13.2199																		57.62
37.209	58.372	24.1121																		90.12
46.308	76.562	40.0697																		13.12
23.071	70.306	37.5809																		111.09
46.519	40.761	17.407																		41.74
49.752	27.395	11.3899																		68.53
29.644	94.558	22.0771																		27.59
32.426	49.691	42.2364																		22.41
33.644	26.926	23.5704																		78.19
32.276	13.477	36.6586																		78.77
32.171	76.837	7.93488																		79.42
39.615	83.176	16.309																		29.2
24.861	59.971	13.6591																		38.61
26.094	48.506	8.79864																		16.33
25.418	49.112	31.4321																		81.33
49.136	65.565	45.0034																		54.29
21.026	44.84	27.084																		72.41
77.546	56.774	17.0117																		33.32
25.899	67.191	21.3744																		19.19
68.778	64.986	6.54408																		7.25
42.262	48.781	30.3926																		73.31
24.996	37.151	42.6463																		43.3
43.917	69.231	14.2008																		15.25
32.246	42.415	21.5354																		12.36
28.561	45.667	28.6066																		10.87
28.561	48.478	21.2426																		32.67
28.772	96.515	23.1166																		80.39
24.53	43.297	21.7843																		32.14
32.441	83.121	16.6018																		54.09
33.614	32.852	26.9522																		84.74
26.26	37.702	32.8814																		46.71
72.297	19.099	24.7562																		24.51
33.073	28.58	42.9538																		87.09
31.193	41.34	30.4805																		18.44
33.765	65.345	30.7733																		51.21
21.447	55.616	22.0039																		13.16
41.45	61.845	37.5809																		46.56
27.929	57.959	62.6299																		18.65
62.867	61.9	15.6209																		51.23
44.278	39.163	30.0413																		40.51
31.404	63.526	33.9794																		108.97
51.918	27.532	15.0938																		99.96
39.39	39.273	21.7697																		27.3
18.153	58.317	29.5289																		27.16
24.214	12.209	26.6302																		11.84
74.899	63.443	28.387																		32.73
57.032	101.45	42.7195																		32.83
41.826	74.605	14.2447																		25.42
36.668	43.214	13.4542																		19.42
27.839	38.612	18.5196																		24.6
47.165	44.895	12.8393																		29.96
36.908	73.144	22.8091																		84.78
41.119	48.836	19.3834																		44.28
59.438	53.935	34.9457																		28.27
31.509	107.48	18.9734																		48.84
25.869	22.158	10.3358																		43.418
31.163	40.072	35.9558																		45.665
19.492	87.475	17.5973																		68.302
26.681	109.3	34.2722																		110.04
47.316	55.01	54.373																		30.76
59.453	56.415	40.0111																		63.507
45.135	55.671	15.4013																		15.488
42.067	34.643	28.021																		34.799
31.599	39.108	12.6782																		33.87
35.359	53.273	17.0995																		41.366
31.103	45.005	34.0234																		54.197
76.343	59.171	22.0918																		46.097
47.346	39.383	23.7754																		67.762
33.013	49.112	22.3992																		9.5692
39.074	52.474	22.2382																		79.405
59.378	63.471	22.7945																		56.919
45.06	21.139	10.335																		58.82
18.484	24.501	56.5256																		55.471
20.139	36.241	16.3431																		56.119
71.801	22.765	60.4942																		57.588
36.397	6.642	49.856																		50.438
67.951	31.859	18.0518																		49.207
38.397	50.986	5.95296																		30.609
25.989	51.014	16.9218																		21.039
35.389	40.293	52.8325																		41.085
28.772	47.899	37.8123																		61.908
19.898	29.324	8.15776																		107.08
28.591	67.026	44.8952																		26.159
51.301	40.541	32.2452																		48.969
25.583	90.094	8.04752																		56.573
77.885	33.523	63.9116																		55.579
16.441	95.195	12.3193																		77.418
35.004	78.854	59.1713																		21.407
24.624	50.989	10.4452																		23.048
31.461	26.517	51.1238																		96.168
22.443	37.057	11.9886																		64.306
57.33	19.686	16.7014																		37.715
30.92	49.389	5.20884																		53.916
15.636	68.995	29.875																		67.222
29.836	71.071	31.9972																		56.983
32.867	17.53	77.3609																		37.78
26.777	58.629	4.49228																		28.362
25.752	23.838	40.403																		21.731
25.649	25.312	56.9665																		31.084
66.129	59.929	11.5752																		30.285
29.397	26.168	20.7802																		85.54
31.71	32.667	24.1977																		14.689
27.655	46.599	20.7802																		61.952
30.554	58.312	62.5888																		20.867
41.622	27.944	44.0133																		34.389
27.128	36.392	18.3274																		38.623
26.689	23.807	37.8399																		73.983
84.473	43.191	75.1286																		18.123
20.467	32.191	123.607																		34.13
15.694	19.21	7.93728																		55.45
27.875	25.392	35.9658																		45.513
40.04	45.03	9.39796																		29.982
19.925	30.955	17.666																		50.438
18.593	32.889	58.6752																		62.945
14.889	22.206	31.3908																		60.591
60.8	31.51	70.1126																		60.375
28.738	12.743	53.3837																		40.329
35.034	48.453	73.282																		41.884
79.934	28.72	30.9774																		33.46
51.694	53.272	57.4626																		41.755
32.047	36.503	29.8475																		38.86
39.528	29.735	9.94916																		32.596
57.828	28.736	4.46472																		41.69
54.944	34.363	40.4305																		32.013
46.116	49.626	16.8392																		29.269
49.615	23.949	5.48444																		23.891
34.287	18.196	23.5638																		43.742
23.043	25.122	37.7572																		19.657
38.21	35.282	57.5728																		18.469
19.164	26.707	21.4968																		29.464
47.814	33.063	18.2998																		31.105
29.09	20.145	111.149																		78.584
39.06	72.53	5.48444																		24.344
59.058	13.282	31.8318																		33.914
19.808	21.287	48.1198																		42.424
26.337	32.968	59.6398																		36.959
34.931	13.108	68.3488																		33.525
92.583	10.081	17.5006																		45.038
78.397	42.145	28.1388																		90.94
48.576	45.997	19.4298																		58.625
50.171	43.239	18.7408																		38.515
32.589	33.459	9.86648																		65.689
31.886	77.934	8.37824																		41.107
81.925	118.02	15.6541																		48.797
44.711	46.551	5.18128																		36.743
30.334	19.385	16.784																		53.7
46.833	46.361	104.7																		24.431
22.78	44.871	90.7826																		38.968
29.997	28.261	19.981																		49.358
25.884	23.854	5.45688																		28.233
20.686	18.592	11.3272																		30.177
35.766	14.487	16.8392																		38.471
36.073	23.252	10.6382																		75.69
19.662	25.106	7.1656																		85.043
27.816	24.108	12.154																		41.431
47.331	10.524	17.5833																		42.943
37.01	24.742	13.3666																		36.484
30.144	30.099	73.2545																		51.778
27.904	64.113	12.65																		39.767
27.567	18.624	81.7981																		51.95
39.748	39.229	58.9508																		66.79
43.861	79.123	70.4158																		31.451
23.19	40.703	19.2369																		16.438
33.086	22.935	55.5058																		21.169
47.551	45.188	10.6657																		61.844
42.749	12.205	39.5486																		16.611
27.406	45.648	19.9534																		84.244
53.963	61.942	34.0917																		63.248
41.212	50.577	12.8981																		58.841
62.132	52.495	5.15372																		50.05
42.383	41.099	47.1																		67.525
39.967	32.81	64.8487																		38.299
33.731	22.158	33.0996																		34.648
21.023	37.422	21.3039																		15.466
60.244	30.416	7.55144																		46.637
24.654	8.3213	62.3132																		36.657
27.538	116.16	32.0523																		43.569
21.96	30.369	8.01996																		30.004
22.428	37.01	42.6353																		91.826
50.61	24.583	23.6465																		25.77
23.629	83.038	46.7693																		32.293
37.625	8.036	87.8337																		17.864
24.068	15.248	11.1894																		36.117
38.049	84.179	52.1435																		60.612
53.377	45.315	25.9891																		50.546
34.99	31.114	64.766																		52.102
33.936	15.422	14.6619																		26.072
20.086	24.155	4.60252																		81.933
16.719	28.324	50.0214																		32.488
19.969	15.438	18.2172																		46.032
52.074	32.334	83.6997																		47.306
33.687	82.832	82.3217																		35.188
35.356	55.744	62.5336																		39.508
44.857	56.22	53.7696																		69.253
13.879	26.422	8.6814																		37.219
55.5	41.495	20.422																		33.266
63.391	28.261	12.5122																		82.797
42.837	49.658	7.79948																		32.812
34.097	34.204	83.1761																		57.804
49.249	72.07	11.3823																		46.356
18.842	34.632	41.0644																		49.79
62.103	32.889	61.2108																		25.208
14.084	23.173	57.9862																		27.325
30.378	49.468	74.7703																		65.321
33.848	16.436	66.6125																		45.016
40.348	45.965	41.2573																		64.803
41.343	72.672	54.5688																		19.7
46.145	71.452	51.0411																		43.936
32.647	35.52	23.8945																		25.64
31.608	71.182	54.4586																		47.241
30.144	63.083	22.5165																		62.578
30.876	7.4971	22.0756																		7.2363
17.993	70.342	80.8335																		44.152
16.177	96.796	40.9266																		42.424
19.866	17.372	103.047																		42.748
37.347	7.2435	45.0882																		27.412
21.082	3.5346	53.7971																		23.631
24.054	20.859	6.201																		25.338
36.732	22.459	43.407																		29.809
53.612	16.389	46.9347																		44.152
31.988	4.4697	57.6555																		26.612
33.906	23.236	13.3942																		35.296
18.198	33.713	20.3668																		17.182
33.365	25.36	8.5436																		23.425
26.542	10.334	47.6788																		40.316
35.414	31.827	54.4586																		26.809
33.452	5.9279	31.942																		10.662
48.034	15.058	18.355																		21.66
64.899	7.4178	13.3666																		46.777
37.068	38.912	42.1668																		47.973
29.324	21.825	40.1274																		31.579
25.561	34.743	4.98836																		31.462
23.717	11.364	5.12616																		32.527
28.548	43.334	18.6857																		26.269
43.1	22.206	10.9138																		23.338
46.804	21.239	21.6897																		56.331
35.4	38.928	91.7748																		27.568
29.221	9.1138	107.264																		34.54
44.828	30.955	20.5322																		23.906
38.855	27.864	53.742																		39.98
34.55	16.516	41.1746																		30.879
45.809	10.398	6.7522																		38.551
55.749	12.728	20.918																		15.417
33.174	33.745	45.033																		66.541
31.593	18.307	82.68																		31.316
37.171	15.279	27.8632																		39.761
28.05	10.176	11.4098																		76.912
95.672	35.33	37.2887																		62.53
26.454	33.285	77.0853																		27.232
66.524	40.101	18.9613																		24.373
28.255	39.054	32.9618																		62.516
20.789	22.459	15.4612																		29.726
52.089	24.964	30.1782																		23.323
48.883	10.699	9.70112																		20.843
34.668	21.144	12.0437																		41.176
45.238	29.196	109.413																		34.802
42.705	16.88	27.7529																		46.879
37.215	19.385	30.1782																		23.133
59.614	30.955	6.58684																		35.444
30.319	22.095	67.8803																		22.944
37.537	16.262	11.9335																		38.332
89.846	54.191	62.7817																		32.002
32.384	48.992	29.0758																		70.261
23.014	27.801	29.1034																		55.441
46.672	39.007	8.04752																		31.083
34.36	33.697	38.9698																		51.459
33.892	65.968	40.2927																		48.382
22.794	29.291	40.3754																		23.994
14.918	9.3991	27.3946																		38.244
30.217	40.354	19.0991																		18.364
36.659	16.769	14.9651																		29.099
50.728	49.214	128.512																		14.251
64.299	22.887	25.5757																		50.453
61.02	36.899	52.3364																		20.158
54.768	47.312	55.8917																		20.566
40.977	14.138	83.7273																		33.971
75.586	47.851	69.8922																		20.391
48.678	31.7	36.6272																		39.382
21.345	16.88	76.2034																		38.624
34.96	40.18																			24.971
17.7	93.087																			44.91
36.629	30.511																			63.785
74.971	5.5951																			23.527
15.621	37.232																			19.516
28.065	26.454																			53.939
47.243	35.932																			44.093
26.264	9.4308																			47.988
30.949	24.409																			38.799
25.927	34.521																			21.952
44.154	169.63																			20.085
48.312	30.797																			34.613
16.368	25.186																			30.018
50.493	35.203																			49.082
37.303	8.9236																			34.438
44.096																				30.178
17.005																				20.683
51.62																				60.488
37.041																				56.127
88.192																				47.186
77.278																				30.47
37.592																				41.045
68.9																				21.733
59.805																				13.784
15.985																				39.864
6.7798																				33.592
35.828																				31.885
23.509																				35.561
41.34																				30.791
30.316																				34.219
36.186																				13.23
59.282																				37.194
35.387																				44.079
30.316																				34.263
25.217																				53.852
44.647																				42.154
69.534																				20.508
52.364																				20.61
50.104																				15.14
68.9																				19.21
47.761																				40.126
44.482																				19.093
31.474																				35.648
35.525																				26.94
56.057																				21.558
80.585																				25.467
13.835																				16.293
37.73																				15.826
95.551																				28.734
52.364																				16.322
44.096																				49.213
44.096																				33.927
44.096																				22.681
47.183																				45.071
30.316																				19.341
27.56																				24.286
32.052																				25.307
24.804																				28.238
63.388																				11.348
36.958																				38.186
27.56																				32.935
19.292																				23.308
64.297																				26.722
45.061																				21.529
44.096																				24.009
27.009																				22.098
29.351																				27.407
36.655																				23.44
49.608																				56.944
56.278																				43.32
50.986																				59.759
57.573																				29.303
25.548																				50.993
130.91																				61.801
135.04																				30.645
40.679																				49.009
85.436																				54.056
88.192																				47.448
34.422																				19.283
16.536																				18.057
31.418																				54.362
40.458																				16.657
54.431																				17.795
54.211																				29.362
31.997																				45.217
20.036																				18.145
26.458																				46.238
48.781																				26.605
27.67																				28.18
41.809																				39.484
38.584																				19.968
15.985																				18.685
64.325																				28.093
30.316																				34.963
38.584																				19.414
67.412																				42.897
46.852																				91.921
38.281																				37.836
61.486																				17.547
37.454																				31.316
77.168																				28.72
42.498																				18.218
57.159																				25.555
33.072																				40.272
44.785																				25.992
30.288																				22.71
22.048																				37.705
43.242																				43.525
51.675																				26.984
36.655																				55.004
55.12																				21.806
19.595																				23.017
50.325																				29.07
29.544																				25.307
32.163																				33.125
44.785																				22.798
60.632																				50.293
35.001																				44.296
24.804																				66.647
82.68																				58.517
41.781																				85.715
19.816																				37.751
24.804																				25.567
6.0356																				35.849
59.254																				39.268
19.292																				19.272
63.388																				21.921
61.762																				39.246
37.206																				21.242
37.068																				56.321
23.178																				47.375
55.396																				33.584
88.991																				31.229
90.479																				34.852
47.376																				23.167
37.785																				44.001
40.761																				40.989
45.75																				37.592
10.941																				27.039
34.533																				27.9
30.316																				51.656
33.072																				26.066
23.206																				18.932
44.096																				23.28
24.143																				25.386
49.608																				47.511
41.34																				46.515
27.56																				18.728
46.383																				31.546
34.946																				24.322
30.509																				29.893
41.34																				21.491
34.643																				103.81
33.072																				29.53
63.388																				56.366
22.076																				105.89
34.67																				61.846
44.316																				21.31
41.616																				61.801
24.804																				46.22
28.166																				67.712
34.946																				36.415
29.737																				33.878
32.08																				35.6
40.431																				36.528
27.036																				65.447
45.474																				32.271
36.214																				37.026
73.034																				30.957
25.052																				38.725
52.888																				75.071
30.344																				72.399
55.12																				68.844
110.24																				26.496
30.371																				70.52
63.801																				32.293
19.292																				28.851
14.441																				64.541
63.388																				23.529
88.275																				26.836
36.765																				66.783
54.844																				33.629
24.804																				48.915
55.12																				34.105
72.042																				41.578
35.883																				48.168
49.828																				34.263
71.656																				30.3
31.281																				35.871
46.852																				57.77
8.8192																				61.733
46.852																				33.788
32.521																				57.317
26.843																				36.098
45.088																				34.807
35.828																				34.875
38.198																				55.098
39.962																				28.489
58.372																				54.758
47.569																				35.939
16.536																				92.26
113																				17.03
7.5514																				83.496
34.505																				17.505
63.388																				73.894
31.832																				64.835
48.506																				96.676
60.825																				43.141
4.2994																				46.22
43.187																				70.746
50.931																				66.602
38.749																				36.573
41.809																				72.943
66.144																				49.21
33.32																				49.549
27.56																				60.533
24.804																				35.622
59.723																				54.237
59.585																				58.381
45.998																				43.118
35.828																				61.733
27.147																				20.246
25.024																				70.656
26.54																				55.868
71.594																				58.064
25.756																				44.341
37.041																				87.889
41.052																				52.176
26.327																				68.957
48.358																				36.279
38.04																				37.434
29.941																				63.409
22.887																				42.054
49.484																				68.164
33.301																				59.582
39.514																				48.598
50.514																				85.058
32.667																				44.839
31.288																				41.216
36.994																				58.268
72.752																				49.708
35.742																				76.158
26.454																				101.66
64.763																				48.485
33.491																				91.082
43.857																				45.994
48.786																				47.172
31.034																				84.402
20.764																				53.875
68.662																				55.528
29.814																				110.35
36.994																				36.89
19.955																				84.017
103.66																				85.307
41.749																				26.337
36.582																				59.446
36.788																				45.858
23.395																				63.001
36.423																				82.114
33.253																				72.603
26.089																				20.291
31.288																				49.029
37.121																				58.313
29.243																				61.552
26.057																				67.123
22.539																				56.434
38.88																				29.349
28.926																				57.611
31.51																				67.802
																				48.372
																				39.948
																				66.036
																				32.089
																				100.77
																				45.383
																				84.424

## Sheet: Fig 2C
	OpaCEA GC/ NoGC	∆Opa GC/ NoGC
NFKB1	1.9	1.69
NFKB2	1.74	1.57
RELB	2.08	1.99
RELA	1.41	1.38
CHUK	1.08	1
IKBKB	0.97	1.01
IKBKG	0.9	1.12
TRAF1	4.11	3.92
TRAF3	1.63	1.35
TRAF4	1.28	1.28
TRAF6	1.3	1.22
TRAF2	1.22	1
TRAF5	0.87	0.92
IRAK2	1.88	1.8
IRAK3	1.76	1.95
IRAK4	1.26	1.18
IRAK1	1.04	1.08

[truncated: 19 more sheets: Fig 2D, Fig 2E, Fig 3B, Fig 3D, Fig 4A, Fig 4C, Fig 4D, Fig 4E, Fig 4F, Fig 4H, Fig 5A, Fig 5B, Fig 5C, Fig 5D, SupFig 1, SupFig 2A, SupFig 2B, SupFig 4, SupFig 3B]
